# Supplementary material for: Poly[ethano­lbis(μ3-2-thio­xo-1,2-dihydro­pyridin-1-olato)dilithium(I)]
Source: Acta Crystallogr Sect E Struct Rep Online. 2008 Feb 8;64(Pt 3):m462–3. doi: 10.1107/S1600536808003619 (PMC2960834; doi:10.1107/S1600536808003619)
Supplement: Supplementary file 1 [file e-64-0m462-sup1.cif]

##############################################################################
###                                                                        ###
###        Electronic paper (Acta Crystallographica Section E)             ###
###                                                                        ###
##############################################################################
#                                                                            #
# This CIF contains the data in a paper accepted for publication in Acta     #
# Crystallographica Section E. It conforms to the requirements of Notes      #
# for Authors for Section E, and has been peer reviewed under the auspices   #
# of the IUCr Commission on Journals.                                        #
#                                                                            #
# Full details of the Crystallographic Information File format               #
# are given in the paper "The Crystallographic Information File (CIF):       #
# a New Standard Archive File for Crystallography" by S. R. Hall, F. H.      #
# Allen and I. D. Brown [Acta Cryst. (1991), A47, 655-685].                  #
#                                                                            #
# The current version of the core CIF dictionary is obtainable from          #
# ftp://ftp.iucr.org/pub/cif_core.dic. The current version number is 2.1.    #
#                                                                            #
# Software is freely available for graphical display of the structure(s) in  #
# this CIF.  For information consult the CIF home page http://www.iucr.org/  #
# cif/home.html                                                              #
#                                                                            #
##############################################################################
                                             
data_I
_audit_creation_method     SHELXL-97
_chemical_name_systematic
;
Poly[ethanolbis(\m~3~-2-thioxo-1,2-dihydropyridine-1-olato)dilithium(I)]
;
_chemical_name_common     ?
_chemical_formula_moiety     'C12 H14 Li2 N2 O3 S2'
_chemical_formula_sum     'C12 H14 Li2 N2 O3 S2'
_chemical_formula_iupac     '[Li2 (C5 H4 N O S)2 (C2 H6 O)]'
_chemical_formula_weight     312.25
_chemical_melting_point     ?
_symmetry_cell_setting     Monoclinic
_symmetry_space_group_name_H-M     'P 21/c'
_symmetry_space_group_name_HALL     -P2ybc
loop_
    _symmetry_equiv_pos_as_xyz
    'x, y, z'
    '-x, y+1/2, -z+1/2'
    '-x, -y, -z'
    'x, -y-1/2, z-1/2'
_cell_length_a     22.492(7)
_cell_length_b     7.047(2)
_cell_length_c     20.881(7)
_cell_angle_alpha     90.00
_cell_angle_beta     119.31(4)
_cell_angle_gamma     90.00
_cell_volume     2886.0(19)
_cell_formula_units_Z     8
_cell_measurement_reflns_used     1033
_cell_measurement_theta_min     2.213
_cell_measurement_theta_max     20.584
_cell_measurement_temperature     300(2)
_exptl_crystal_description     Needle
_exptl_crystal_colour     colourless
_exptl_crystal_size_max     0.50
_exptl_crystal_size_mid     0.12
_exptl_crystal_size_min     0.08
_exptl_crystal_density_diffrn     1.437
_exptl_crystal_density_meas     ?
_exptl_crystal_density_method     'not measured'
_exptl_crystal_F_000     1296
_exptl_absorpt_coefficient_mu     0.375
_exptl_absorpt_correction_type     'multi-scan'
_exptl_absorpt_process_details
;
[CrysAlis RED (Oxford Diffraction , 2006); analytical numeric absorption
correction using a multifaceted crystal model based on expressions derived by
Clark & Reid (1995)]
;
_exptl_absorpt_correction_T_min     0.8348
_exptl_absorpt_correction_T_max     0.9706
_exptl_special_details
;
;
_diffrn_ambient_temperature     300(2)
_diffrn_radiation_type     MoK\a
_diffrn_radiation_wavelength     0.71073
_diffrn_radiation_source     'Enhance (Mo) X-ray Source'
_diffrn_radiation_monochromator     graphite
_diffrn_measurement_device_type
;
Oxford Diffraction Xcalibur diffractometer with a Sapphire CCD detector
;
_diffrn_measurement_method
;
rotation method data acquisition using \w and \f
;
_diffrn_detector_area_resol_mean     8.4012
_diffrn_reflns_number     16998
_diffrn_reflns_av_R_equivalents     0.0865
_diffrn_reflns_av_sigmaI/netI     0.2767
_diffrn_reflns_theta_min     4.09
_diffrn_reflns_theta_max     26.36
_diffrn_reflns_theta_full     26.36
_diffrn_measured_fraction_theta_max     0.948
_diffrn_measured_fraction_theta_full     0.948
_diffrn_reflns_limit_h_min     -28
_diffrn_reflns_limit_h_max     27
_diffrn_reflns_limit_k_min     -8
_diffrn_reflns_limit_k_max     4
_diffrn_reflns_limit_l_min     -26
_diffrn_reflns_limit_l_max     26
_diffrn_standards_number     ?
_diffrn_standards_interval_count     ?
_diffrn_standards_interval_time     ?
_diffrn_standards_decay_%     0
_refine_special_details
;
 Refinement of F^2^ against ALL reflections.  The weighted R-factor wR and
 goodness of fit S are based on F^2^, conventional R-factors R are based
 on F, with F set to zero for negative F^2^. The threshold expression of
 F^2^ > 2sigma(F^2^) is used only for calculating R-factors(gt) etc. and is
 not relevant to the choice of reflections for refinement.  R-factors based
 on F^2^ are statistically about twice as large as those based on F, and R-
 factors based on ALL data will be even larger.
;
_reflns_number_total     5597
_reflns_number_gt     1539
_reflns_threshold_expression     I>2\s(I)
_refine_ls_structure_factor_coef     Fsqd
_refine_ls_matrix_type     full
_refine_ls_R_factor_all     0.2049
_refine_ls_R_factor_gt     0.0448
_refine_ls_wR_factor_gt     0.0802
_refine_ls_wR_factor_ref     0.0998
_refine_ls_goodness_of_fit_ref     0.707
_refine_ls_restrained_S_all     0.707
_refine_ls_number_reflns     5597
_refine_ls_number_parameters     383
_refine_ls_number_restraints     0
_refine_ls_hydrogen_treatment     constr
_refine_ls_weighting_scheme     calc
_refine_ls_weighting_details
                  'calc w=1/[\s^2^(Fo^2^)+(0.039P)^2^] where P=(Fo^2^+2Fc^2^)/3'
_atom_sites_solution_hydrogens     geom
_atom_sites_solution_primary     direct
_atom_sites_solution_secondary     difmap
_refine_ls_shift/su_max     0.073
_refine_ls_shift/su_mean     0.004
_refine_diff_density_max     0.439
_refine_diff_density_min     -0.316
_refine_ls_extinction_method     none
_refine_ls_extinction_coef     ?
loop_
    _atom_type_symbol
    _atom_type_description
    _atom_type_scat_dispersion_real
    _atom_type_scat_dispersion_imag
    _atom_type_scat_source
    'C' 'C' 0.0033 0.0016
                         'International Tables Vol C Tables 4.2.6.8 and 6.1.1.4'
    'H' 'H' 0.0000 0.0000
                         'International Tables Vol C Tables 4.2.6.8 and 6.1.1.4'
    'Li' 'Li' -0.0003 0.0001
                         'International Tables Vol C Tables 4.2.6.8 and 6.1.1.4'
    'N' 'N' 0.0061 0.0033
                         'International Tables Vol C Tables 4.2.6.8 and 6.1.1.4'
    'O' 'O' 0.0106 0.0060
                         'International Tables Vol C Tables 4.2.6.8 and 6.1.1.4'
    'S' 'S' 0.1246 0.1234
                         'International Tables Vol C Tables 4.2.6.8 and 6.1.1.4'
_computing_data_collection     'CrysAlis CCD (Oxford Diffraction, 2006)'
_computing_cell_refinement     'CrysAlis RED (Oxford Diffraction, 2006)'
_computing_data_reduction     'CrysAlis RED (Oxford Diffraction, 2006)'
_computing_structure_solution     'SHELXS97 (Sheldrick, 2008)'
_computing_structure_refinement     'SHELXL97 (Sheldrick, 2008)'
_computing_molecular_graphics     'ORTEP-3 (Farrugia, 1997)'
_computing_publication_material     'SHELXL97 (Sheldrick, 2008)'
loop_
    _atom_site_type_symbol
    _atom_site_label
    _atom_site_fract_x
    _atom_site_fract_y
    _atom_site_fract_z
    _atom_site_U_iso_or_equiv
    _atom_site_adp_type
    _atom_site_calc_flag
    _atom_site_refinement_flags
    _atom_site_occupancy
    _atom_site_disorder_assembly
    _atom_site_disorder_group
    C C1 0.3919(2) -0.1763(6) 0.4763(2) 0.0295(12) Uani d . 1 . .
    C C2 0.4254(2) -0.1700(6) 0.4334(3) 0.0386(14) Uani d . 1 . .
    H H2 0.4699 -0.1245 0.4558 0.046 Uiso calc R 1 . .
    C C3 0.3978(3) -0.2239(7) 0.3642(3) 0.0458(14) Uani d . 1 . .
    H H3 0.4214 -0.2175 0.3381 0.055 Uiso calc R 1 . .
    C C4 0.3336(3) -0.2888(7) 0.3338(3) 0.0447(15) Uani d . 1 . .
    H H4 0.3113 -0.3282 0.2851 0.054 Uiso calc R 1 . .
    C C5 0.3001(2) -0.2975(6) 0.3752(3) 0.0402(14) Uani d . 1 . .
    H H5 0.2557 -0.3438 0.3529 0.048 Uiso calc R 1 . .
    C C6 0.2170(2) 0.0318(6) 0.6268(3) 0.0319(12) Uani d . 1 . .
    C C7 0.1856(3) 0.0303(7) 0.6722(3) 0.0438(14) Uani d . 1 . .
    H H7 0.2122 0.0646 0.7212 0.053 Uiso calc R 1 . .
    C C8 0.1214(3) -0.0163(6) 0.6493(3) 0.0486(15) Uani d . 1 . .
    H H8 0.1028 -0.0120 0.6805 0.058 Uiso calc R 1 . .
    C C9 0.0846(3) -0.0697(6) 0.5797(3) 0.0407(14) Uani d . 1 . .
    H H9 0.0395 -0.1073 0.5609 0.049 Uiso calc R 1 . .
    C C10 0.1149(3) -0.0686(6) 0.5349(3) 0.0409(14) Uani d . 1 . .
    H H10 0.0887 -0.1059 0.4861 0.049 Uiso calc R 1 . .
    C C11 0.1076(2) 0.4132(6) 0.5198(2) 0.0330(13) Uani d . 1 . .
    C C12 0.0749(2) 0.4095(6) 0.5644(3) 0.0365(13) Uani d . 1 . .
    H H12 0.0301 0.3665 0.5432 0.044 Uiso calc R 1 . .
    C C13 0.1047(3) 0.4630(7) 0.6326(3) 0.0492(15) Uani d . 1 . .
    H H13 0.0824 0.4585 0.6602 0.059 Uiso calc R 1 . .
    C C14 0.1692(3) 0.5252(7) 0.6615(3) 0.0461(15) Uani d . 1 . .
    H H14 0.1929 0.5617 0.7105 0.055 Uiso calc R 1 . .
    C C15 0.2008(2) 0.5354(6) 0.6187(3) 0.0383(13) Uani d . 1 . .
    H H15 0.2450 0.5824 0.6396 0.046 Uiso calc R 1 . .
    C C16 0.2826(2) 0.2062(6) 0.3712(3) 0.0328(12) Uani d . 1 . .
    C C17 0.3156(3) 0.2097(6) 0.3269(2) 0.0377(13) Uani d . 1 . .
    H H17 0.2897 0.1730 0.2781 0.045 Uiso calc R 1 . .
    C C18 0.3795(3) 0.2606(6) 0.3499(3) 0.0430(14) Uani d . 1 . .
    H H18 0.3982 0.2626 0.3189 0.052 Uiso calc R 1 . .
    C C19 0.4145(2) 0.3083(6) 0.4196(3) 0.0422(14) Uani d . 1 . .
    H H19 0.4598 0.3455 0.4390 0.051 Uiso calc R 1 . .
    C C20 0.3856(2) 0.3042(6) 0.4644(2) 0.0361(14) Uani d . 1 . .
    H H20 0.4122 0.3381 0.5134 0.043 Uiso calc R 1 . .
    C C21 0.4071(3) 0.5216(9) 0.6919(3) 0.104(2) Uani d . 1 . .
    H H21A 0.3826 0.4409 0.7088 0.125 Uiso calc R 1 . .
    H H21B 0.4172 0.6405 0.7186 0.125 Uiso calc R 1 . .
    C C22 0.4667(4) 0.4349(10) 0.7052(4) 0.189(4) Uani d . 1 . .
    H H22A 0.4565 0.3245 0.6747 0.227 Uiso calc R 1 . .
    H H22B 0.4918 0.3981 0.7559 0.227 Uiso calc R 1 . .
    H H22C 0.4935 0.5216 0.6944 0.227 Uiso calc R 1 . .
    C C23 0.0849(4) -0.2585(12) 0.3053(4) 0.145(3) Uani d . 1 . .
    H H23A 0.1082 -0.1707 0.2893 0.174 Uiso calc R 1 . .
    H H23B 0.0715 -0.3695 0.2738 0.174 Uiso calc R 1 . .
    C C24 0.0319(4) -0.1783(11) 0.3032(6) 0.220(6) Uani d . 1 . .
    H H24A 0.0463 -0.0711 0.3358 0.264 Uiso calc R 1 . .
    H H24B 0.0090 -0.2679 0.3184 0.264 Uiso calc R 1 . .
    H H24C 0.0013 -0.1367 0.2541 0.264 Uiso calc R 1 . .
    Li Li1 0.3025(4) 0.0014(11) 0.5407(4) 0.041(2) Uani d . 1 . .
    Li Li2 0.1956(4) 0.2363(11) 0.4551(4) 0.038(2) Uani d . 1 . .
    N N1 0.3283(2) -0.2435(5) 0.4436(2) 0.0319(10) Uani d . 1 . .
    N N2 0.1786(2) -0.0174(5) 0.5582(2) 0.0278(10) Uani d . 1 . .
    N N3 0.1707(2) 0.4819(5) 0.5507(2) 0.0324(10) Uani d . 1 . .
    N N4 0.3213(2) 0.2539(5) 0.4404(2) 0.0297(10) Uani d . 1 . .
    O O1 0.29231(15) -0.2565(4) 0.48172(16) 0.0402(9) Uani d . 1 . .
    O O2 0.20416(14) -0.0166(4) 0.51000(15) 0.0331(9) Uani d . 1 . .
    O O3 0.20569(14) 0.4927(4) 0.51171(15) 0.0340(9) Uani d . 1 . .
    O O4 0.29464(15) 0.2503(4) 0.48815(15) 0.0363(9) Uani d . 1 . .
    O O5 0.36826(15) 0.5544(5) 0.61947(16) 0.0843(12) Uani d . 1 . .
    H H5A 0.3835 0.6455 0.6078 0.101 Uiso calc R 1 . .
    O O6 0.12663(16) -0.3096(5) 0.37800(19) 0.1027(15) Uani d . 1 . .
    H H6A 0.1102 -0.4016 0.3878 0.123 Uiso calc R 1 . .
    Li Li3 0.1999(4) -0.2468(13) 0.4565(5) 0.060(3) Uani d . 1 . .
    Li Li4 0.2976(5) 0.4811(15) 0.5386(5) 0.082(4) Uani d . 1 . .
    S S1 0.42243(5) -0.10135(16) 0.56162(6) 0.0439(3) Uani d . 1 . .
    S S2 0.29818(6) 0.08162(19) 0.65231(6) 0.0561(4) Uani d . 1 . .
    S S3 0.07545(5) 0.33344(16) 0.43499(6) 0.0461(4) Uani d . 1 . .
    S S4 0.20225(6) 0.15195(19) 0.34460(6) 0.0591(4) Uani d . 1 . .
loop_
    _atom_site_aniso_label
    _atom_site_aniso_U_11
    _atom_site_aniso_U_22
    _atom_site_aniso_U_33
    _atom_site_aniso_U_12
    _atom_site_aniso_U_13
    _atom_site_aniso_U_23
    C1 0.023(3) 0.025(3) 0.041(3) 0.004(3) 0.017(2) 0.003(2)
    C2 0.037(3) 0.035(4) 0.045(3) 0.006(3) 0.021(3) 0.005(3)
    C3 0.053(4) 0.044(3) 0.053(4) 0.006(3) 0.035(3) 0.008(3)
    C4 0.061(4) 0.044(3) 0.038(3) 0.011(3) 0.032(3) 0.004(3)
    C5 0.036(3) 0.031(3) 0.034(3) -0.005(3) 0.003(3) -0.006(3)
    C6 0.043(3) 0.028(3) 0.031(3) -0.001(2) 0.023(2) 0.003(2)
    C7 0.049(3) 0.043(3) 0.041(3) 0.006(3) 0.022(3) 0.003(3)
    C8 0.059(4) 0.043(4) 0.068(4) 0.003(3) 0.049(3) 0.006(3)
    C9 0.037(3) 0.027(3) 0.061(4) -0.001(3) 0.026(3) 0.001(3)
    C10 0.033(4) 0.042(3) 0.048(3) -0.008(3) 0.020(3) 0.001(3)
    C11 0.021(3) 0.035(3) 0.044(3) -0.002(3) 0.017(2) 0.001(3)
    C12 0.033(3) 0.038(3) 0.046(3) 0.004(3) 0.025(3) 0.009(3)
    C13 0.069(4) 0.036(3) 0.065(4) 0.009(3) 0.050(3) 0.014(3)
    C14 0.059(4) 0.040(3) 0.035(3) 0.003(3) 0.019(3) -0.003(3)
    C15 0.033(3) 0.043(3) 0.033(3) 0.008(3) 0.012(3) 0.008(3)
    C16 0.031(3) 0.038(3) 0.027(3) 0.004(2) 0.012(2) -0.001(3)
    C17 0.041(3) 0.039(3) 0.031(3) 0.004(3) 0.017(2) -0.002(3)
    C18 0.050(4) 0.050(4) 0.040(3) 0.009(3) 0.031(3) 0.009(3)
    C19 0.035(3) 0.048(4) 0.051(4) 0.005(3) 0.027(3) 0.013(3)
    C20 0.023(3) 0.036(3) 0.037(3) -0.001(3) 0.005(2) 0.003(2)
    C21 0.104(5) 0.116(6) 0.048(4) -0.041(5) 0.004(4) 0.025(4)
    C22 0.080(5) 0.165(8) 0.234(9) 0.066(6) 0.008(6) 0.051(7)
    C23 0.143(7) 0.152(8) 0.130(7) -0.060(7) 0.059(7) 0.011(6)
    C24 0.118(7) 0.145(8) 0.334(13) 0.062(7) 0.062(8) 0.052(8)
    Li1 0.028(5) 0.049(6) 0.040(5) 0.002(4) 0.012(4) 0.003(4)
    Li2 0.033(5) 0.035(5) 0.051(6) 0.004(4) 0.024(4) 0.001(4)
    N1 0.027(3) 0.028(3) 0.040(3) 0.001(2) 0.016(2) 0.003(2)
    N2 0.025(3) 0.029(3) 0.028(2) -0.001(2) 0.011(2) -0.002(2)
    N3 0.028(3) 0.038(3) 0.031(3) 0.005(2) 0.014(2) -0.001(2)
    N4 0.031(3) 0.023(3) 0.035(3) 0.002(2) 0.016(2) 0.002(2)
    O1 0.024(2) 0.059(3) 0.040(2) -0.0005(17) 0.0177(16) -0.0005(18)
    O2 0.029(2) 0.046(2) 0.0271(18) -0.0026(17) 0.0156(15) -0.0028(16)
    O3 0.023(2) 0.046(2) 0.0343(19) -0.0024(17) 0.0147(16) -0.0004(17)
    O4 0.031(2) 0.055(2) 0.0269(19) 0.0015(18) 0.0175(16) -0.0025(17)
    O5 0.078(2) 0.087(3) 0.043(2) -0.029(2) -0.0056(18) 0.015(2)
    O6 0.092(3) 0.091(3) 0.061(2) -0.029(2) -0.013(2) 0.015(2)
    Li3 0.039(6) 0.078(7) 0.061(6) -0.006(5) 0.023(5) -0.029(6)
    Li4 0.039(6) 0.123(10) 0.070(7) 0.001(6) 0.017(5) -0.031(7)
    S1 0.0304(7) 0.0557(9) 0.0404(7) -0.0041(7) 0.0132(5) -0.0001(7)
    S2 0.0376(7) 0.0886(11) 0.0381(7) -0.0099(8) 0.0155(6) -0.0115(8)
    S3 0.0316(7) 0.0543(9) 0.0453(8) -0.0038(7) 0.0133(6) -0.0025(7)
    S4 0.0385(7) 0.0946(11) 0.0391(7) -0.0120(8) 0.0150(6) -0.0158(8)
_geom_special_details
;
 All esds (except the esd in the dihedral angle between two l.s. planes)
 are estimated using the full covariance matrix.  The cell esds are taken
 into account individually in the estimation of esds in distances, angles
 and torsion angles; correlations between esds in cell parameters are only
 used when they are defined by crystal symmetry.  An approximate (isotropic)
 treatment of cell esds is used for estimating esds involving l.s. planes.
;
loop_
    _geom_bond_atom_site_label_1
    _geom_bond_atom_site_label_2
    _geom_bond_site_symmetry_2
    _geom_bond_distance
    _geom_bond_publ_flag
    C1 N1 . 1.335(5) ?
    C1 C2 . 1.427(6) ?
    C1 S1 . 1.651(5) ?
    C2 C3 . 1.318(6) ?
    C2 H2 . 0.9300 ?
    C3 C4 . 1.342(6) ?
    C3 H3 . 0.9300 ?
    C4 C5 . 1.399(6) ?
    C4 H4 . 0.9300 ?
    C5 N1 . 1.304(5) ?
    C5 H5 . 0.9300 ?
    C6 N2 . 1.306(5) ?
    C6 C7 . 1.433(6) ?
    C6 S2 . 1.670(5) ?
    C7 C8 . 1.321(6) ?
    C7 H7 . 0.9300 ?
    C8 C9 . 1.328(6) ?
    C8 H8 . 0.9300 ?
    C9 C10 . 1.401(6) ?
    C9 H9 . 0.9300 ?
    C10 N2 . 1.318(5) ?
    C10 H10 . 0.9300 ?
    C11 N3 . 1.331(5) ?
    C11 C12 . 1.441(6) ?
    C11 S3 . 1.649(5) ?
    C12 C13 . 1.299(5) ?
    C12 H12 . 0.9300 ?
    C13 C14 . 1.343(6) ?
    C13 H13 . 0.9300 ?
    C14 C15 . 1.389(6) ?
    C14 H14 . 0.9300 ?
    C15 N3 . 1.293(5) ?
    C15 H15 . 0.9300 ?
    C16 N4 . 1.314(5) ?
    C16 C17 . 1.439(6) ?
    C16 S4 . 1.656(5) ?
    C17 C18 . 1.323(5) ?
    C17 H17 . 0.9300 ?
    C18 C19 . 1.315(5) ?
    C18 H18 . 0.9300 ?
    C19 C20 . 1.377(6) ?
    C19 H19 . 0.9300 ?
    C20 N4 . 1.326(5) ?
    C20 H20 . 0.9300 ?
    C21 O5 . 1.346(5) ?
    C21 C22 . 1.372(7) ?
    C21 H21A . 0.9700 ?
    C21 H21B . 0.9700 ?
    C22 H22A . 0.9600 ?
    C22 H22B . 0.9600 ?
    C22 H22C . 0.9600 ?
    C23 C24 . 1.301(8) ?
    C23 O6 . 1.386(7) ?
    C23 H23A . 0.9700 ?
    C23 H23B . 0.9700 ?
    C24 H24A . 0.9600 ?
    C24 H24B . 0.9600 ?
    C24 H24C . 0.9600 ?
    Li1 O2 . 1.982(8) ?
    Li1 O4 . 2.030(8) ?
    Li1 O1 . 2.144(8) ?
    Li1 S2 . 2.446(8) ?
    Li1 S1 . 2.616(8) ?
    Li1 Li3 . 2.740(9) ?
    Li1 Li2 . 2.740(8) ?
    Li1 Li4 . 3.382(12) ?
    Li2 O4 . 1.986(8) ?
    Li2 O2 . 2.077(8) ?
    Li2 O3 . 2.110(8) ?
    Li2 S4 . 2.457(8) ?
    Li2 S3 . 2.615(8) ?
    Li2 Li4 . 2.713(11) ?
    Li2 Li3 . 3.406(10) ?
    N1 O1 . 1.389(5) ?
    N2 O2 . 1.382(4) ?
    N3 O3 . 1.384(4) ?
    N4 O4 . 1.392(4) ?
    O1 Li3 . 1.880(9) ?
    O1 Li4 1_545 2.170(11) ?
    O2 Li3 . 1.945(9) ?
    O3 Li4 . 1.860(10) ?
    O3 Li3 1_565 2.137(10) ?
    O4 Li4 . 1.921(10) ?
    O5 Li4 . 1.737(9) ?
    O5 H5A . 0.8200 ?
    O6 Li3 . 1.718(8) ?
    O6 H6A . 0.8200 ?
    Li3 O3 1_545 2.137(10) ?
    Li3 Li4 1_545 2.785(11) ?
    Li4 O1 1_565 2.170(11) ?
    Li4 Li3 1_565 2.785(11) ?
loop_
    _geom_contact_atom_site_label_1
    _geom_contact_atom_site_label_2
    _geom_contact_distance
    _geom_contact_site_symmetry_1
    _geom_contact_site_symmetry_2
    _geom_contact_publ_flag
    Cg1 Cg2 3.470(6) . . y
    Cg1 Cg2 3.596(6) . 1_565 y
    Cg2 Cg1 3.596(6) . 1_545 n
    Cg3 Cg4 3.461(6) . . y
    Cg3 Cg4 3.607(6) . 1_565 y
    Cg4 Cg3 3.607(6) . 1_545 n
loop_
    _geom_angle_atom_site_label_1
    _geom_angle_atom_site_label_2
    _geom_angle_atom_site_label_3
    _geom_angle_site_symmetry_1
    _geom_angle_site_symmetry_3
    _geom_angle
    _geom_angle_publ_flag
    N1 C1 C2 . . 116.9(4) ?
    N1 C1 S1 . . 116.2(4) ?
    C2 C1 S1 . . 126.9(4) ?
    N1 C1 C20 . . 108.7(3) ?
    C2 C1 C20 . . 86.5(3) ?
    S1 C1 C20 . . 74.97(17) ?
    C3 C2 C1 . . 124.7(5) ?
    C3 C2 C19 . . 102.6(3) ?
    C1 C2 C19 . . 92.6(3) ?
    C3 C2 H2 . . 117.6 ?
    C1 C2 H2 . . 117.6 ?
    C19 C2 H2 . . 73.4 ?
    C2 C3 C4 . . 115.9(5) ?
    C2 C3 C18 . . 77.3(3) ?
    C4 C3 C18 . . 104.0(3) ?
    C2 C3 H3 . . 122.0 ?
    C4 C3 H3 . . 122.0 ?
    C18 C3 H3 . . 88.8 ?
    C3 C4 C5 . . 120.3(5) ?
    C3 C4 C17 . . 75.9(3) ?
    C5 C4 C17 . . 89.0(3) ?
    C3 C4 H4 . . 119.9 ?
    C5 C4 H4 . . 119.9 ?
    C17 C4 H4 . . 105.2 ?
    N1 C5 C4 . . 122.9(5) ?
    N1 C5 C16 . . 74.0(3) ?
    C4 C5 C16 . . 91.6(3) ?
    N1 C5 H5 . . 118.6 ?
    C4 C5 H5 . . 118.6 ?
    C16 C5 H5 . . 105.0 ?
    N2 C6 C7 . . 116.6(5) ?
    N2 C6 S2 . . 116.0(4) ?
    C7 C6 S2 . . 127.4(4) ?
    N2 C6 C15 . . 102.4(3) ?
    C7 C6 C15 . . 88.1(3) ?
    S2 C6 C15 . . 82.90(18) ?
    C8 C7 C6 . . 124.6(5) ?
    C8 C7 C14 . . 99.4(3) ?
    C6 C7 C14 . . 91.2(3) ?
    C8 C7 H7 . . 117.7 ?
    C6 C7 H7 . . 117.7 ?
    C14 C7 H7 . . 78.6 ?
    C7 C8 C9 . . 116.8(5) ?
    C7 C8 C13 . . 80.6(3) ?
    C9 C8 C13 . . 101.0(3) ?
    C7 C8 H8 . . 121.6 ?
    C9 C8 H8 . . 121.6 ?
    C13 C8 H8 . . 88.5 ?
    C8 C9 C10 . . 118.9(5) ?
    C8 C9 C12 . . 78.3(3) ?
    C10 C9 C12 . . 87.8(3) ?
    C8 C9 H9 . . 120.5 ?
    C10 C9 H9 . . 120.5 ?
    C12 C9 H9 . . 103.7 ?
    N2 C10 C9 . . 123.4(5) ?
    N2 C10 C11 . . 75.9(3) ?
    C9 C10 C11 . . 92.9(3) ?
    N2 C10 H10 . . 118.3 ?
    C9 C10 H10 . . 118.3 ?
    C11 C10 H10 . . 101.8 ?
    N3 C11 C12 . . 117.0(4) ?
    N3 C11 S3 . . 116.6(4) ?
    C12 C11 S3 . . 126.4(4) ?
    N3 C11 C10 . . 109.0(3) ?
    C12 C11 C10 . . 86.5(3) ?
    S3 C11 C10 . . 74.68(17) ?
    C13 C12 C11 . . 123.5(5) ?
    C13 C12 C9 . . 102.2(3) ?
    C11 C12 C9 . . 92.8(3) ?
    C13 C12 H12 . . 118.3 ?
    C11 C12 H12 . . 118.3 ?
    C9 C12 H12 . . 74.0 ?
    C12 C13 C14 . . 116.8(5) ?
    C12 C13 C8 . . 78.2(3) ?
    C14 C13 C8 . . 103.7(3) ?
    C12 C13 H13 . . 121.6 ?
    C14 C13 H13 . . 121.6 ?
    C8 C13 H13 . . 88.2 ?
    C13 C14 C15 . . 120.6(5) ?
    C13 C14 C7 . . 76.2(3) ?
    C15 C14 C7 . . 91.3(3) ?
    C13 C14 H14 . . 119.7 ?
    C15 C14 H14 . . 119.7 ?
    C7 C14 H14 . . 102.7 ?
    N3 C15 C14 . . 122.3(5) ?
    N3 C15 C6 . . 75.4(3) ?
    C14 C15 C6 . . 89.4(3) ?
    N3 C15 H15 . . 118.9 ?
    C14 C15 H15 . . 118.9 ?
    C6 C15 H15 . . 105.7 ?
    N4 C16 C17 . . 115.5(4) ?
    N4 C16 S4 . . 116.9(4) ?
    C17 C16 S4 . . 127.5(4) ?
    N4 C16 C5 . . 102.9(3) ?
    C17 C16 C5 . . 87.0(3) ?
    S4 C16 C5 . . 82.39(18) ?
    C18 C17 C16 . . 125.5(5) ?
    C18 C17 C4 . . 99.9(3) ?
    C16 C17 C4 . . 92.4(3) ?
    C18 C17 H17 . . 117.2 ?
    C16 C17 H17 . . 117.2 ?
    C4 C17 H17 . . 76.4 ?
    C19 C18 C17 . . 115.3(5) ?
    C19 C18 C3 . . 100.1(3) ?
    C17 C18 C3 . . 79.9(3) ?
    C19 C18 H18 . . 122.4 ?
    C17 C18 H18 . . 122.4 ?
    C3 C18 H18 . . 90.0 ?
    C18 C19 C20 . . 121.3(5) ?
    C18 C19 C2 . . 79.6(3) ?
    C20 C19 C2 . . 87.7(3) ?
    C18 C19 H19 . . 119.4 ?
    C20 C19 H19 . . 119.4 ?
    C2 C19 H19 . . 103.0 ?
    N4 C20 C19 . . 122.7(4) ?
    N4 C20 C1 . . 76.1(3) ?
    C19 C20 C1 . . 93.1(3) ?
    N4 C20 H20 . . 118.6 ?
    C19 C20 H20 . . 118.6 ?
    C1 C20 H20 . . 101.2 ?
    O5 C21 C22 . . 109.6(6) ?
    O5 C21 H21A . . 109.7 ?
    C22 C21 H21A . . 109.7 ?
    O5 C21 H21B . . 109.7 ?
    C22 C21 H21B . . 109.7 ?
    H21A C21 H21B . . 108.2 ?
    C21 C22 H22A . . 109.5 ?
    C21 C22 H22B . . 109.5 ?
    H22A C22 H22B . . 109.5 ?
    C21 C22 H22C . . 109.5 ?
    H22A C22 H22C . . 109.5 ?
    H22B C22 H22C . . 109.5 ?
    C24 C23 O6 . . 105.5(8) ?
    C24 C23 H23A . . 110.7 ?
    O6 C23 H23A . . 110.7 ?
    C24 C23 H23B . . 110.6 ?
    O6 C23 H23B . . 110.6 ?
    H23A C23 H23B . . 108.8 ?
    C23 C24 H24A . . 109.4 ?
    C23 C24 H24B . . 109.5 ?
    H24A C24 H24B . . 109.5 ?
    C23 C24 H24C . . 109.5 ?
    H24A C24 H24C . . 109.5 ?
    H24B C24 H24C . . 109.5 ?
    O2 Li1 O4 . . 95.3(3) ?
    O2 Li1 O1 . . 88.4(3) ?
    O4 Li1 O1 . . 117.7(4) ?
    O2 Li1 S2 . . 76.4(3) ?
    O4 Li1 S2 . . 106.4(3) ?
    O1 Li1 S2 . . 134.5(4) ?
    O2 Li1 S1 . . 158.8(4) ?
    O4 Li1 S1 . . 98.0(3) ?
    O1 Li1 S1 . . 70.9(2) ?
    S2 Li1 S1 . . 115.1(3) ?
    O2 Li1 Li3 . . 45.2(2) ?
    O4 Li1 Li3 . . 112.4(3) ?
    O1 Li1 Li3 . . 43.2(2) ?
    S2 Li1 Li3 . . 110.2(3) ?
    S1 Li1 Li3 . . 114.0(3) ?
    O2 Li1 Li2 . . 49.0(2) ?
    O4 Li1 Li2 . . 46.3(2) ?
    O1 Li1 Li2 . . 109.0(3) ?
    S2 Li1 Li2 . . 92.9(3) ?
    S1 Li1 Li2 . . 141.3(3) ?
    Li3 Li1 Li2 . . 76.9(2) ?
    O2 Li1 Li4 . . 92.1(3) ?
    O4 Li1 Li4 . . 30.2(2) ?
    O1 Li1 Li4 . . 147.8(3) ?
    S2 Li1 Li4 . . 76.4(2) ?
    S1 Li1 Li4 . . 107.7(2) ?
    Li3 Li1 Li4 . . 128.2(3) ?
    Li2 Li1 Li4 . . 51.3(2) ?
    O4 Li2 O2 . . 93.8(3) ?
    O4 Li2 O3 . . 88.2(3) ?
    O2 Li2 O3 . . 118.1(4) ?
    O4 Li2 S4 . . 76.4(3) ?
    O2 Li2 S4 . . 106.2(3) ?
    O3 Li2 S4 . . 134.0(4) ?
    O4 Li2 S3 . . 159.8(4) ?
    O2 Li2 S3 . . 97.0(3) ?
    O3 Li2 S3 . . 71.6(2) ?
    S4 Li2 S3 . . 116.5(3) ?
    O4 Li2 Li4 . . 45.0(3) ?
    O2 Li2 Li4 . . 111.7(3) ?
    O3 Li2 Li4 . . 43.1(3) ?
    S4 Li2 Li4 . . 109.7(3) ?
    S3 Li2 Li4 . . 114.8(3) ?
    O4 Li2 Li1 . . 47.7(2) ?
    O2 Li2 Li1 . . 46.1(2) ?
    O3 Li2 Li1 . . 109.4(3) ?
    S4 Li2 Li1 . . 91.7(2) ?
    S3 Li2 Li1 . . 140.4(3) ?
    Li4 Li2 Li1 . . 76.7(3) ?
    O4 Li2 Li3 . . 91.4(3) ?
    O2 Li2 Li3 . . 31.0(2) ?
    O3 Li2 Li3 . . 148.9(3) ?
    S4 Li2 Li3 . . 75.6(2) ?
    S3 Li2 Li3 . . 106.6(2) ?
    Li4 Li2 Li3 . . 128.2(3) ?
    Li1 Li2 Li3 . . 51.57(19) ?
    C5 N1 C1 . . 119.3(4) ?
    C5 N1 O1 . . 120.0(4) ?
    C1 N1 O1 . . 120.6(4) ?
    C5 N1 N4 . . 106.1(3) ?
    C1 N1 N4 . . 71.5(2) ?
    O1 N1 N4 . . 92.5(2) ?
    C6 N2 C10 . . 119.5(4) ?
    C6 N2 O2 . . 120.7(4) ?
    C10 N2 O2 . . 119.7(4) ?
    C6 N2 N3 . . 77.0(3) ?
    C10 N2 N3 . . 103.6(3) ?
    O2 N2 N3 . . 89.6(2) ?
    C15 N3 C11 . . 119.9(4) ?
    C15 N3 O3 . . 119.2(4) ?
    C11 N3 O3 . . 120.9(4) ?
    C15 N3 N2 . . 104.8(3) ?
    C11 N3 N2 . . 71.1(3) ?
    O3 N3 N2 . . 92.9(2) ?
    C16 N4 C20 . . 119.6(4) ?
    C16 N4 O4 . . 119.9(4) ?
    C20 N4 O4 . . 120.5(4) ?
    C16 N4 N1 . . 76.4(3) ?
    C20 N4 N1 . . 103.2(3) ?
    O4 N4 N1 . . 90.0(2) ?
    N1 O1 Li3 . . 135.4(4) ?
    N1 O1 Li1 . . 110.2(3) ?
    Li3 O1 Li1 . . 85.6(3) ?
    N1 O1 Li4 . 1_545 118.6(4) ?
    Li3 O1 Li4 . 1_545 86.6(4) ?
    Li1 O1 Li4 . 1_545 116.5(4) ?
    N2 O2 Li3 . . 119.6(4) ?
    N2 O2 Li1 . . 124.1(3) ?
    Li3 O2 Li1 . . 88.5(4) ?
    N2 O2 Li2 . . 116.5(3) ?
    Li3 O2 Li2 . . 115.7(4) ?
    Li1 O2 Li2 . . 84.9(3) ?
    N3 O3 Li4 . . 133.4(4) ?
    N3 O3 Li2 . . 110.3(3) ?
    Li4 O3 Li2 . . 86.0(4) ?
    N3 O3 Li3 . 1_565 117.6(3) ?
    Li4 O3 Li3 . 1_565 88.1(4) ?
    Li2 O3 Li3 . 1_565 118.1(3) ?
    N4 O4 Li4 . . 117.8(4) ?
    N4 O4 Li2 . . 123.7(3) ?
    Li4 O4 Li2 . . 88.0(4) ?
    N4 O4 Li1 . . 116.6(3) ?
    Li4 O4 Li1 . . 117.7(4) ?
    Li2 O4 Li1 . . 86.0(3) ?
    C21 O5 Li4 . . 145.4(5) ?
    C21 O5 H5A . . 109.5 ?
    Li4 O5 H5A . . 105.1 ?
    C23 O6 Li3 . . 142.8(5) ?
    C23 O6 H6A . . 109.5 ?
    Li3 O6 H6A . . 107.7 ?
    O6 Li3 O1 . . 132.1(5) ?
    O6 Li3 O2 . . 121.2(5) ?
    O1 Li3 O2 . . 97.6(4) ?
    O6 Li3 O3 . 1_545 94.0(4) ?
    O1 Li3 O3 . 1_545 92.9(4) ?
    O2 Li3 O3 . 1_545 115.7(4) ?
    O6 Li3 Li1 . . 152.8(5) ?
    O1 Li3 Li1 . . 51.3(3) ?
    O2 Li3 Li1 . . 46.3(3) ?
    O3 Li3 Li1 1_545 . 113.1(3) ?
    O6 Li3 Li4 . 1_545 120.6(4) ?
    O1 Li3 Li4 . 1_545 51.0(3) ?
    O2 Li3 Li4 . 1_545 114.7(4) ?
    O3 Li3 Li4 1_545 1_545 41.9(3) ?
    Li1 Li3 Li4 . 1_545 83.2(3) ?
    O6 Li3 Li2 . . 103.9(4) ?
    O1 Li3 Li2 . . 93.5(3) ?
    O2 Li3 Li2 . . 33.3(2) ?
    O3 Li3 Li2 1_545 . 149.0(3) ?
    Li1 Li3 Li2 . . 51.57(19) ?
    Li4 Li3 Li2 1_545 . 134.7(3) ?
    O5 Li4 O3 . . 129.3(6) ?
    O5 Li4 O4 . . 123.7(5) ?
    O3 Li4 O4 . . 97.9(4) ?
    O5 Li4 O1 . 1_565 93.3(5) ?
    O3 Li4 O1 . 1_565 92.4(4) ?
    O4 Li4 O1 . 1_565 116.3(5) ?
    O5 Li4 Li2 . . 153.8(6) ?
    O3 Li4 Li2 . . 50.9(3) ?
    O4 Li4 Li2 . . 47.0(3) ?
    O1 Li4 Li2 1_565 . 112.8(4) ?
    O5 Li4 Li3 . 1_565 117.7(5) ?
    O3 Li4 Li3 . 1_565 50.1(3) ?
    O4 Li4 Li3 . 1_565 116.1(4) ?
    O1 Li4 Li3 1_565 1_565 42.4(3) ?
    Li2 Li4 Li3 . 1_565 83.0(3) ?
    O5 Li4 Li1 . . 106.0(4) ?
    O3 Li4 Li1 . . 94.1(4) ?
    O4 Li4 Li1 . . 32.1(3) ?
    O1 Li4 Li1 1_565 . 148.4(4) ?
    Li2 Li4 Li1 . . 52.0(2) ?
    Li3 Li4 Li1 1_565 . 135.0(3) ?
    C1 S1 Li1 . . 93.3(2) ?
    C6 S2 Li1 . . 101.2(2) ?
    C11 S3 Li2 . . 92.4(2) ?
    C16 S4 Li2 . . 100.8(2) ?
loop_
    _geom_torsion_atom_site_label_1
    _geom_torsion_atom_site_label_2
    _geom_torsion_atom_site_label_3
    _geom_torsion_atom_site_label_4
    _geom_torsion_site_symmetry_1
    _geom_torsion_site_symmetry_2
    _geom_torsion_site_symmetry_3
    _geom_torsion_site_symmetry_4
    _geom_torsion
    _geom_torsion_publ_flag
    N1 C1 C2 C3 . . . . 0.6(7) ?
    S1 C1 C2 C3 . . . . -176.9(4) ?
    C20 C1 C2 C3 . . . . -108.6(5) ?
    N1 C1 C2 C19 . . . . 108.0(4) ?
    S1 C1 C2 C19 . . . . -69.5(4) ?
    C20 C1 C2 C19 . . . . -1.25(14) ?
    C1 C2 C3 C4 . . . . -0.1(8) ?
    C19 C2 C3 C4 . . . . -102.3(4) ?
    C1 C2 C3 C18 . . . . 99.5(5) ?
    C19 C2 C3 C18 . . . . -2.76(16) ?
    C2 C3 C4 C5 . . . . -0.4(7) ?
    C18 C3 C4 C5 . . . . -83.0(5) ?
    C2 C3 C4 C17 . . . . 79.9(4) ?
    C18 C3 C4 C17 . . . . -2.60(16) ?
    C3 C4 C5 N1 . . . . 0.4(8) ?
    C17 C4 C5 N1 . . . . -72.6(5) ?
    C3 C4 C5 C16 . . . . 72.4(5) ?
    C17 C4 C5 C16 . . . . -0.62(14) ?
    N2 C6 C7 C8 . . . . -0.2(8) ?
    S2 C6 C7 C8 . . . . -177.7(4) ?
    C15 C6 C7 C8 . . . . 102.7(5) ?
    N2 C6 C7 C14 . . . . -102.4(4) ?
    S2 C6 C7 C14 . . . . 80.1(4) ?
    C15 C6 C7 C14 . . . . 0.49(14) ?
    C6 C7 C8 C9 . . . . 1.7(8) ?
    C14 C7 C8 C9 . . . . 99.8(4) ?
    C6 C7 C8 C13 . . . . -95.9(5) ?
    C14 C7 C8 C13 . . . . 2.11(16) ?
    C7 C8 C9 C10 . . . . -1.7(7) ?
    C13 C8 C9 C10 . . . . 83.2(5) ?
    C7 C8 C9 C12 . . . . -82.5(4) ?
    C13 C8 C9 C12 . . . . 2.41(15) ?
    C8 C9 C10 N2 . . . . 0.2(8) ?
    C12 C9 C10 N2 . . . . 75.5(5) ?
    C8 C9 C10 C11 . . . . -74.8(4) ?
    C12 C9 C10 C11 . . . . 0.57(14) ?
    N2 C10 C11 N3 . . . . -7.8(3) ?
    C9 C10 C11 N3 . . . . 116.0(4) ?
    N2 C10 C11 C12 . . . . -125.1(4) ?
    C9 C10 C11 C12 . . . . -1.3(3) ?
    N2 C10 C11 S3 . . . . 105.6(3) ?
    C9 C10 C11 S3 . . . . -130.6(4) ?
    N3 C11 C12 C13 . . . . -2.4(7) ?
    S3 C11 C12 C13 . . . . 175.2(4) ?
    C10 C11 C12 C13 . . . . 107.2(5) ?
    N3 C11 C12 C9 . . . . -109.0(4) ?
    S3 C11 C12 C9 . . . . 68.6(4) ?
    C10 C11 C12 C9 . . . . 0.55(14) ?
    C8 C9 C12 C13 . . . . -6.4(4) ?
    C10 C9 C12 C13 . . . . -126.5(5) ?
    C8 C9 C12 C11 . . . . 118.8(5) ?
    C10 C9 C12 C11 . . . . -1.3(3) ?
    C11 C12 C13 C14 . . . . 0.3(8) ?
    C9 C12 C13 C14 . . . . 102.0(4) ?
    C11 C12 C13 C8 . . . . -99.2(5) ?
    C9 C12 C13 C8 . . . . 2.48(16) ?
    C7 C8 C13 C12 . . . . 109.4(5) ?
    C9 C8 C13 C12 . . . . -6.3(4) ?
    C7 C8 C13 C14 . . . . -5.6(4) ?
    C9 C8 C13 C14 . . . . -121.3(5) ?
    C12 C13 C14 C15 . . . . 1.8(8) ?
    C8 C13 C14 C15 . . . . 85.3(5) ?
    C12 C13 C14 C7 . . . . -81.4(4) ?
    C8 C13 C14 C7 . . . . 2.15(16) ?
    C8 C7 C14 C13 . . . . -5.4(4) ?
    C6 C7 C14 C13 . . . . 120.0(5) ?
    C8 C7 C14 C15 . . . . -126.7(5) ?
    C6 C7 C14 C15 . . . . -1.2(4) ?
    C13 C14 C15 N3 . . . . -1.8(8) ?
    C7 C14 C15 N3 . . . . 72.8(5) ?
    C13 C14 C15 C6 . . . . -74.1(5) ?
    C7 C14 C15 C6 . . . . 0.50(14) ?
    N2 C6 C15 N3 . . . . -8.0(3) ?
    C7 C6 C15 N3 . . . . -124.9(4) ?
    S2 C6 C15 N3 . . . . 107.1(4) ?
    N2 C6 C15 C14 . . . . 115.6(4) ?
    C7 C6 C15 C14 . . . . -1.2(4) ?
    S2 C6 C15 C14 . . . . -129.3(4) ?
    N1 C5 C16 N4 . . . . 9.9(4) ?
    C4 C5 C16 N4 . . . . -114.0(4) ?
    N1 C5 C16 C17 . . . . 125.4(4) ?
    C4 C5 C16 C17 . . . . 1.5(3) ?
    N1 C5 C16 S4 . . . . -106.1(4) ?
    C4 C5 C16 S4 . . . . 130.0(4) ?
    N4 C16 C17 C18 . . . . -1.8(8) ?
    S4 C16 C17 C18 . . . . 177.4(4) ?
    C5 C16 C17 C18 . . . . -104.6(5) ?
    N4 C16 C17 C4 . . . . 102.2(4) ?
    S4 C16 C17 C4 . . . . -78.6(4) ?
    C5 C16 C17 C4 . . . . -0.60(14) ?
    C3 C4 C17 C18 . . . . 6.7(4) ?
    C5 C4 C17 C18 . . . . 128.3(4) ?
    C3 C4 C17 C16 . . . . -120.1(5) ?
    C5 C4 C17 C16 . . . . 1.5(3) ?
    C16 C17 C18 C19 . . . . 1.1(8) ?
    C4 C17 C18 C19 . . . . -99.1(4) ?
    C16 C17 C18 C3 . . . . 97.7(5) ?
    C4 C17 C18 C3 . . . . -2.56(16) ?
    C2 C3 C18 C19 . . . . 7.1(4) ?
    C4 C3 C18 C19 . . . . 121.0(5) ?
    C2 C3 C18 C17 . . . . -107.1(5) ?
    C4 C3 C18 C17 . . . . 6.8(4) ?
    C17 C18 C19 C20 . . . . 0.0(7) ?
    C3 C18 C19 C20 . . . . -83.5(5) ?
    C17 C18 C19 C2 . . . . 80.8(4) ?
    C3 C18 C19 C2 . . . . -2.72(15) ?
    C3 C2 C19 C18 . . . . 7.2(4) ?
    C1 C2 C19 C18 . . . . -119.3(5) ?
    C3 C2 C19 C20 . . . . 129.6(5) ?
    C1 C2 C19 C20 . . . . 3.1(3) ?
    C18 C19 C20 N4 . . . . -0.4(8) ?
    C2 C19 C20 N4 . . . . -76.8(4) ?
    C18 C19 C20 C1 . . . . 75.0(5) ?
    C2 C19 C20 C1 . . . . -1.30(14) ?
    N1 C1 C20 N4 . . . . 8.8(3) ?
    C2 C1 C20 N4 . . . . 126.1(4) ?
    S1 C1 C20 N4 . . . . -104.2(3) ?
    N1 C1 C20 C19 . . . . -114.2(4) ?
    C2 C1 C20 C19 . . . . 3.1(3) ?
    S1 C1 C20 C19 . . . . 132.8(4) ?
    O2 Li1 Li2 O4 . . . . 179.1(5) ?
    O1 Li1 Li2 O4 . . . . -110.6(4) ?
    S2 Li1 Li2 O4 . . . . 110.0(4) ?
    S1 Li1 Li2 O4 . . . . -27.8(4) ?
    Li3 Li1 Li2 O4 . . . . -139.9(3) ?
    Li4 Li1 Li2 O4 . . . . 40.0(3) ?
    O4 Li1 Li2 O2 . . . . -179.1(5) ?
    O1 Li1 Li2 O2 . . . . 70.2(3) ?
    S2 Li1 Li2 O2 . . . . -69.1(3) ?
    S1 Li1 Li2 O2 . . . . 153.0(6) ?
    Li3 Li1 Li2 O2 . . . . 40.9(3) ?
    Li4 Li1 Li2 O2 . . . . -139.1(3) ?
    O2 Li1 Li2 O3 . . . . 110.7(4) ?
    O4 Li1 Li2 O3 . . . . -68.5(3) ?
    O1 Li1 Li2 O3 . . . . -179.1(4) ?
    S2 Li1 Li2 O3 . . . . 41.5(3) ?
    S1 Li1 Li2 O3 . . . . -96.3(5) ?
    Li3 Li1 Li2 O3 . . . . 151.6(3) ?
    Li4 Li1 Li2 O3 . . . . -28.5(3) ?
    O2 Li1 Li2 S4 . . . . -111.0(3) ?
    O4 Li1 Li2 S4 . . . . 69.8(3) ?
    O1 Li1 Li2 S4 . . . . -40.8(3) ?
    S2 Li1 Li2 S4 . . . . 179.8(3) ?
    S1 Li1 Li2 S4 . . . . 42.0(5) ?
    Li3 Li1 Li2 S4 . . . . -70.1(2) ?
    Li4 Li1 Li2 S4 . . . . 109.8(3) ?
    O2 Li1 Li2 S3 . . . . 26.3(4) ?
    O4 Li1 Li2 S3 . . . . -152.9(6) ?
    O1 Li1 Li2 S3 . . . . 96.5(5) ?
    S2 Li1 Li2 S3 . . . . -42.9(5) ?
    S1 Li1 Li2 S3 . . . . 179.3(4) ?
    Li3 Li1 Li2 S3 . . . . 67.2(5) ?
    Li4 Li1 Li2 S3 . . . . -112.9(5) ?
    O2 Li1 Li2 Li4 . . . . 139.1(3) ?
    O4 Li1 Li2 Li4 . . . . -40.0(3) ?
    O1 Li1 Li2 Li4 . . . . -150.6(3) ?
    S2 Li1 Li2 Li4 . . . . 70.0(3) ?
    S1 Li1 Li2 Li4 . . . . -67.8(5) ?
    Li3 Li1 Li2 Li4 . . . . -179.9(3) ?
    O2 Li1 Li2 Li3 . . . . -40.9(3) ?
    O4 Li1 Li2 Li3 . . . . 139.9(3) ?
    O1 Li1 Li2 Li3 . . . . 29.3(3) ?
    S2 Li1 Li2 Li3 . . . . -110.1(3) ?
    S1 Li1 Li2 Li3 . . . . 112.1(5) ?
    Li4 Li1 Li2 Li3 . . . . 179.9(3) ?
    C4 C5 N1 C1 . . . . 0.1(7) ?
    C16 C5 N1 C1 . . . . -81.2(4) ?
    C4 C5 N1 O1 . . . . -179.8(4) ?
    C16 C5 N1 O1 . . . . 98.9(4) ?
    C4 C5 N1 N4 . . . . 77.6(5) ?
    C16 C5 N1 N4 . . . . -3.73(13) ?
    C2 C1 N1 C5 . . . . -0.6(6) ?
    S1 C1 N1 C5 . . . . 177.1(3) ?
    C20 C1 N1 C5 . . . . 95.1(4) ?
    C2 C1 N1 O1 . . . . 179.3(4) ?
    S1 C1 N1 O1 . . . . -3.0(6) ?
    C20 C1 N1 O1 . . . . -85.0(4) ?
    C2 C1 N1 N4 . . . . -99.1(4) ?
    S1 C1 N1 N4 . . . . 78.6(3) ?
    C20 C1 N1 N4 . . . . -3.40(13) ?
    C7 C6 N2 C10 . . . . -1.4(7) ?
    S2 C6 N2 C10 . . . . 176.4(3) ?
    C15 C6 N2 C10 . . . . -95.5(4) ?
    C7 C6 N2 O2 . . . . 178.8(4) ?
    S2 C6 N2 O2 . . . . -3.4(6) ?
    C15 C6 N2 O2 . . . . 84.6(4) ?
    C7 C6 N2 N3 . . . . 97.1(4) ?
    S2 C6 N2 N3 . . . . -85.1(3) ?
    C15 C6 N2 N3 . . . . 2.92(12) ?
    C9 C10 N2 C6 . . . . 1.4(7) ?
    C11 C10 N2 C6 . . . . 85.5(4) ?
    C9 C10 N2 O2 . . . . -178.7(4) ?
    C11 C10 N2 O2 . . . . -94.7(4) ?
    C9 C10 N2 N3 . . . . -81.2(5) ?
    C11 C10 N2 N3 . . . . 2.85(12) ?
    C14 C15 N3 C11 . . . . -0.4(7) ?
    C6 C15 N3 C11 . . . . 79.5(4) ?
    C14 C15 N3 O3 . . . . -178.8(4) ?
    C6 C15 N3 O3 . . . . -99.0(4) ?
    C14 C15 N3 N2 . . . . -76.8(5) ?
    C6 C15 N3 N2 . . . . 3.00(13) ?
    C12 C11 N3 C15 . . . . 2.3(7) ?
    S3 C11 N3 C15 . . . . -175.5(3) ?
    C10 C11 N3 C15 . . . . -93.6(4) ?
    C12 C11 N3 O3 . . . . -179.3(4) ?
    S3 C11 N3 O3 . . . . 2.9(6) ?
    C10 C11 N3 O3 . . . . 84.8(4) ?
    C12 C11 N3 N2 . . . . 98.9(4) ?
    S3 C11 N3 N2 . . . . -79.0(3) ?
    C10 C11 N3 N2 . . . . 2.98(13) ?
    C6 N2 N3 C15 . . . . -8.2(3) ?
    C10 N2 N3 C15 . . . . 109.5(4) ?
    O2 N2 N3 C15 . . . . -129.9(4) ?
    C6 N2 N3 C11 . . . . -125.2(4) ?
    C10 N2 N3 C11 . . . . -7.5(3) ?
    O2 N2 N3 C11 . . . . 113.1(4) ?
    C6 N2 N3 O3 . . . . 113.1(4) ?
    C10 N2 N3 O3 . . . . -129.2(4) ?
    O2 N2 N3 O3 . . . . -8.6(2) ?
    C17 C16 N4 C20 . . . . 1.3(6) ?
    S4 C16 N4 C20 . . . . -178.0(3) ?
    C5 C16 N4 C20 . . . . 94.1(4) ?
    C17 C16 N4 O4 . . . . -178.4(4) ?
    S4 C16 N4 O4 . . . . 2.3(6) ?
    C5 C16 N4 O4 . . . . -85.6(4) ?
    C17 C16 N4 N1 . . . . -96.4(4) ?
    S4 C16 N4 N1 . . . . 84.3(3) ?
    C5 C16 N4 N1 . . . . -3.61(13) ?
    C19 C20 N4 C16 . . . . -0.3(7) ?
    C1 C20 N4 C16 . . . . -85.0(4) ?
    C19 C20 N4 O4 . . . . 179.4(4) ?
    C1 C20 N4 O4 . . . . 94.7(4) ?
    C19 C20 N4 N1 . . . . 81.4(5) ?
    C1 C20 N4 N1 . . . . -3.25(12) ?
    C5 N1 N4 C16 . . . . 10.1(4) ?
    C1 N1 N4 C16 . . . . 126.2(4) ?
    O1 N1 N4 C16 . . . . -112.2(4) ?
    C5 N1 N4 C20 . . . . -107.7(4) ?
    C1 N1 N4 C20 . . . . 8.5(3) ?
    O1 N1 N4 C20 . . . . 130.1(4) ?
    C5 N1 N4 O4 . . . . 130.9(4) ?
    C1 N1 N4 O4 . . . . -112.9(4) ?
    O1 N1 N4 O4 . . . . 8.7(2) ?
    C5 N1 O1 Li3 . . . . -28.9(8) ?
    C1 N1 O1 Li3 . . . . 151.2(5) ?
    N4 N1 O1 Li3 . . . . 81.3(5) ?
    C5 N1 O1 Li1 . . . . -133.7(4) ?
    C1 N1 O1 Li1 . . . . 46.4(5) ?
    N4 N1 O1 Li1 . . . . -23.5(3) ?
    C5 N1 O1 Li4 . . . 1_545 88.3(5) ?
    C1 N1 O1 Li4 . . . 1_545 -91.6(5) ?
    N4 N1 O1 Li4 . . . 1_545 -161.4(3) ?
    O2 Li1 O1 N1 . . . . 138.3(3) ?
    O4 Li1 O1 N1 . . . . 43.1(5) ?
    S2 Li1 O1 N1 . . . . -152.7(4) ?
    S1 Li1 O1 N1 . . . . -46.0(3) ?
    Li3 Li1 O1 N1 . . . . 137.1(4) ?
    Li2 Li1 O1 N1 . . . . 93.0(3) ?
    Li4 Li1 O1 N1 . . . . 47.0(6) ?
    O2 Li1 O1 Li3 . . . . 1.1(4) ?
    O4 Li1 O1 Li3 . . . . -94.0(5) ?
    S2 Li1 O1 Li3 . . . . 70.2(5) ?
    S1 Li1 O1 Li3 . . . . 176.9(3) ?
    Li2 Li1 O1 Li3 . . . . -44.2(4) ?
    Li4 Li1 O1 Li3 . . . . -90.1(6) ?
    O2 Li1 O1 Li4 . . . 1_545 -82.8(4) ?
    O4 Li1 O1 Li4 . . . 1_545 -178.0(3) ?
    S2 Li1 O1 Li4 . . . 1_545 -13.8(7) ?
    S1 Li1 O1 Li4 . . . 1_545 92.9(4) ?
    Li3 Li1 O1 Li4 . . . 1_545 -84.0(4) ?
    Li2 Li1 O1 Li4 . . . 1_545 -128.1(4) ?
    Li4 Li1 O1 Li4 . . . 1_545 -174.1(6) ?
    C6 N2 O2 Li3 . . . . 124.1(5) ?
    C10 N2 O2 Li3 . . . . -55.7(6) ?
    N3 N2 O2 Li3 . . . . -161.2(3) ?
    C6 N2 O2 Li1 . . . . 13.8(6) ?
    C10 N2 O2 Li1 . . . . -166.0(4) ?
    N3 N2 O2 Li1 . . . . 88.5(4) ?
    C6 N2 O2 Li2 . . . . -88.7(5) ?
    C10 N2 O2 Li2 . . . . 91.4(5) ?
    N3 N2 O2 Li2 . . . . -14.1(3) ?
    O4 Li1 O2 N2 . . . . -118.1(4) ?
    O1 Li1 O2 N2 . . . . 124.2(3) ?
    S2 Li1 O2 N2 . . . . -12.5(4) ?
    S1 Li1 O2 N2 . . . . 113.1(10) ?
    Li3 Li1 O2 N2 . . . . 125.3(5) ?
    Li2 Li1 O2 N2 . . . . -118.7(4) ?
    Li4 Li1 O2 N2 . . . . -88.0(4) ?
    O4 Li1 O2 Li3 . . . . 116.6(3) ?
    O1 Li1 O2 Li3 . . . . -1.1(4) ?
    S2 Li1 O2 Li3 . . . . -137.8(3) ?
    S1 Li1 O2 Li3 . . . . -12.2(11) ?
    Li2 Li1 O2 Li3 . . . . 116.0(4) ?
    Li4 Li1 O2 Li3 . . . . 146.7(3) ?
    O4 Li1 O2 Li2 . . . . 0.6(4) ?
    O1 Li1 O2 Li2 . . . . -117.1(3) ?
    S2 Li1 O2 Li2 . . . . 106.2(2) ?
    S1 Li1 O2 Li2 . . . . -128.2(10) ?
    Li3 Li1 O2 Li2 . . . . -116.0(4) ?
    Li4 Li1 O2 Li2 . . . . 30.7(3) ?
    O4 Li2 O2 N2 . . . . 125.1(3) ?
    O3 Li2 O2 N2 . . . . 35.2(5) ?
    S4 Li2 O2 N2 . . . . -158.0(3) ?
    S3 Li2 O2 N2 . . . . -37.8(4) ?
    Li4 Li2 O2 N2 . . . . 82.5(4) ?
    Li1 Li2 O2 N2 . . . . 125.7(4) ?
    Li3 Li2 O2 N2 . . . . -148.4(5) ?
    O4 Li2 O2 Li3 . . . . -86.5(4) ?
    O3 Li2 O2 Li3 . . . . -176.4(3) ?
    S4 Li2 O2 Li3 . . . . -9.6(5) ?
    S3 Li2 O2 Li3 . . . . 110.7(4) ?
    Li4 Li2 O2 Li3 . . . . -129.1(4) ?
    Li1 Li2 O2 Li3 . . . . -85.8(4) ?
    O4 Li2 O2 Li1 . . . . -0.7(4) ?
    O3 Li2 O2 Li1 . . . . -90.6(4) ?
    S4 Li2 O2 Li1 . . . . 76.3(3) ?
    S3 Li2 O2 Li1 . . . . -163.5(3) ?
    Li4 Li2 O2 Li1 . . . . -43.3(4) ?
    Li3 Li2 O2 Li1 . . . . 85.8(4) ?
    C15 N3 O3 Li4 . . . . 27.9(8) ?
    C11 N3 O3 Li4 . . . . -150.5(6) ?
    N2 N3 O3 Li4 . . . . -80.8(6) ?
    C15 N3 O3 Li2 . . . . 132.2(4) ?
    C11 N3 O3 Li2 . . . . -46.2(5) ?
    N2 N3 O3 Li2 . . . . 23.6(3) ?
    C15 N3 O3 Li3 . . . 1_565 -88.3(5) ?
    C11 N3 O3 Li3 . . . 1_565 93.3(5) ?
    N2 N3 O3 Li3 . . . 1_565 163.0(3) ?
    O4 Li2 O3 N3 . . . . -135.9(3) ?
    O2 Li2 O3 N3 . . . . -42.6(5) ?
    S4 Li2 O3 N3 . . . . 155.1(4) ?
    S3 Li2 O3 N3 . . . . 45.7(3) ?
    Li4 Li2 O3 N3 . . . . -135.1(4) ?
    Li1 Li2 O3 N3 . . . . -92.4(3) ?
    Li3 Li2 O3 N3 . . . . -46.2(6) ?
    O4 Li2 O3 Li4 . . . . -0.7(4) ?
    O2 Li2 O3 Li4 . . . . 92.6(5) ?
    S4 Li2 O3 Li4 . . . . -69.8(6) ?
    S3 Li2 O3 Li4 . . . . -179.2(3) ?
    Li1 Li2 O3 Li4 . . . . 42.7(4) ?
    Li3 Li2 O3 Li4 . . . . 89.0(6) ?
    O4 Li2 O3 Li3 . . . 1_565 84.9(4) ?
    O2 Li2 O3 Li3 . . . 1_565 178.2(3) ?
    S4 Li2 O3 Li3 . . . 1_565 15.9(7) ?
    S3 Li2 O3 Li3 . . . 1_565 -93.5(4) ?
    Li4 Li2 O3 Li3 . . . 1_565 85.7(5) ?
    Li1 Li2 O3 Li3 . . . 1_565 128.4(4) ?
    Li3 Li2 O3 Li3 . . . 1_565 174.6(5) ?
    C16 N4 O4 Li4 . . . . -122.7(5) ?
    C20 N4 O4 Li4 . . . . 57.7(6) ?
    N1 N4 O4 Li4 . . . . 163.1(3) ?
    C16 N4 O4 Li2 . . . . -15.0(6) ?
    C20 N4 O4 Li2 . . . . 165.3(4) ?
    N1 N4 O4 Li2 . . . . -89.3(4) ?
    C16 N4 O4 Li1 . . . . 88.9(5) ?
    C20 N4 O4 Li1 . . . . -90.7(5) ?
    N1 N4 O4 Li1 . . . . 14.7(3) ?
    O2 Li2 O4 N4 . . . . 120.2(4) ?
    O3 Li2 O4 N4 . . . . -121.8(3) ?
    S4 Li2 O4 N4 . . . . 14.5(4) ?
    S3 Li2 O4 N4 . . . . -117.5(10) ?
    Li4 Li2 O4 N4 . . . . -122.5(5) ?
    Li1 Li2 O4 N4 . . . . 119.6(4) ?
    Li3 Li2 O4 N4 . . . . 89.3(4) ?
    O2 Li2 O4 Li4 . . . . -117.3(4) ?
    O3 Li2 O4 Li4 . . . . 0.7(4) ?
    S4 Li2 O4 Li4 . . . . 137.0(3) ?
    S3 Li2 O4 Li4 . . . . 5.0(12) ?
    Li1 Li2 O4 Li4 . . . . -117.9(4) ?
    Li3 Li2 O4 Li4 . . . . -148.2(4) ?
    O2 Li2 O4 Li1 . . . . 0.6(4) ?
    O3 Li2 O4 Li1 . . . . 118.6(3) ?
    S4 Li2 O4 Li1 . . . . -105.1(2) ?
    S3 Li2 O4 Li1 . . . . 122.9(11) ?
    Li4 Li2 O4 Li1 . . . . 117.9(4) ?
    Li3 Li2 O4 Li1 . . . . -30.3(3) ?
    O2 Li1 O4 N4 . . . . -126.6(3) ?
    O1 Li1 O4 N4 . . . . -35.7(5) ?
    S2 Li1 O4 N4 . . . . 156.0(3) ?
    S1 Li1 O4 N4 . . . . 36.9(4) ?
    Li3 Li1 O4 N4 . . . . -83.3(4) ?
    Li2 Li1 O4 N4 . . . . -126.0(4) ?
    Li4 Li1 O4 N4 . . . . 148.4(5) ?
    O2 Li1 O4 Li4 . . . . 84.9(4) ?
    O1 Li1 O4 Li4 . . . . 175.9(3) ?
    S2 Li1 O4 Li4 . . . . 7.6(6) ?
    S1 Li1 O4 Li4 . . . . -111.6(4) ?
    Li3 Li1 O4 Li4 . . . . 128.3(4) ?
    Li2 Li1 O4 Li4 . . . . 85.6(5) ?
    O2 Li1 O4 Li2 . . . . -0.7(4) ?
    O1 Li1 O4 Li2 . . . . 90.3(4) ?
    S2 Li1 O4 Li2 . . . . -78.0(3) ?
    S1 Li1 O4 Li2 . . . . 162.8(2) ?
    Li3 Li1 O4 Li2 . . . . 42.7(4) ?
    Li4 Li1 O4 Li2 . . . . -85.6(5) ?
    C22 C21 O5 Li4 . . . . 103.7(9) ?
    C24 C23 O6 Li3 . . . . -104.1(9) ?
    C23 O6 Li3 O1 . . . . -69.8(12) ?
    C23 O6 Li3 O2 . . . . 69.2(11) ?
    C23 O6 Li3 O3 . . . 1_545 -167.4(8) ?
    C23 O6 Li3 Li1 . . . . 15.3(16) ?
    C23 O6 Li3 Li4 . . . 1_545 -133.0(9) ?
    C23 O6 Li3 Li2 . . . . 38.2(10) ?
    N1 O1 Li3 O6 . . . . 29.8(11) ?
    Li1 O1 Li3 O6 . . . . 144.3(7) ?
    Li4 O1 Li3 O6 1_545 . . . -98.7(7) ?
    N1 O1 Li3 O2 . . . . -115.7(5) ?
    Li1 O1 Li3 O2 . . . . -1.2(4) ?
    Li4 O1 Li3 O2 1_545 . . . 115.8(4) ?
    N1 O1 Li3 O3 . . . 1_545 127.9(5) ?
    Li1 O1 Li3 O3 . . . 1_545 -117.6(3) ?
    Li4 O1 Li3 O3 1_545 . . 1_545 -0.6(4) ?
    N1 O1 Li3 Li1 . . . . -114.5(6) ?
    Li4 O1 Li3 Li1 1_545 . . . 116.9(3) ?
    N1 O1 Li3 Li4 . . . 1_545 128.6(6) ?
    Li1 O1 Li3 Li4 . . . 1_545 -116.9(3) ?
    N1 O1 Li3 Li2 . . . . -82.4(5) ?
    Li1 O1 Li3 Li2 . . . . 32.1(3) ?
    Li4 O1 Li3 Li2 1_545 . . . 149.0(3) ?
    N2 O2 Li3 O6 . . . . 81.6(7) ?
    Li1 O2 Li3 O6 . . . . -149.3(5) ?
    Li2 O2 Li3 O6 . . . . -65.8(7) ?
    N2 O2 Li3 O1 . . . . -127.8(4) ?
    Li1 O2 Li3 O1 . . . . 1.3(5) ?
    Li2 O2 Li3 O1 . . . . 84.8(5) ?
    N2 O2 Li3 O3 . . . 1_545 -30.8(6) ?
    Li1 O2 Li3 O3 . . . 1_545 98.2(4) ?
    Li2 O2 Li3 O3 . . . 1_545 -178.2(3) ?
    N2 O2 Li3 Li1 . . . . -129.0(4) ?
    Li2 O2 Li3 Li1 . . . . 83.6(4) ?
    N2 O2 Li3 Li4 . . . 1_545 -77.3(4) ?
    Li1 O2 Li3 Li4 . . . 1_545 51.7(4) ?
    Li2 O2 Li3 Li4 . . . 1_545 135.3(4) ?
    N2 O2 Li3 Li2 . . . . 147.4(5) ?
    Li1 O2 Li3 Li2 . . . . -83.6(4) ?
    O2 Li1 Li3 O6 . . . . 72.9(9) ?
    O4 Li1 Li3 O6 . . . . -1.5(10) ?
    O1 Li1 Li3 O6 . . . . -108.7(10) ?
    S2 Li1 Li3 O6 . . . . 117.0(9) ?
    S1 Li1 Li3 O6 . . . . -111.9(9) ?
    Li2 Li1 Li3 O6 . . . . 28.8(9) ?
    Li4 Li1 Li3 O6 . . . . 28.7(11) ?
    O2 Li1 Li3 O1 . . . . -178.4(6) ?
    O4 Li1 Li3 O1 . . . . 107.2(4) ?
    S2 Li1 Li3 O1 . . . . -134.3(4) ?
    S1 Li1 Li3 O1 . . . . -3.2(3) ?
    Li2 Li1 Li3 O1 . . . . 137.4(4) ?
    Li4 Li1 Li3 O1 . . . . 137.3(4) ?
    O4 Li1 Li3 O2 . . . . -74.4(4) ?
    O1 Li1 Li3 O2 . . . . 178.4(6) ?
    S2 Li1 Li3 O2 . . . . 44.1(3) ?
    S1 Li1 Li3 O2 . . . . 175.2(5) ?
    Li2 Li1 Li3 O2 . . . . -44.2(3) ?
    Li4 Li1 Li3 O2 . . . . -44.3(4) ?
    O2 Li1 Li3 O3 . . . 1_545 -104.1(5) ?
    O4 Li1 Li3 O3 . . . 1_545 -178.6(4) ?
    O1 Li1 Li3 O3 . . . 1_545 74.2(4) ?
    S2 Li1 Li3 O3 . . . 1_545 -60.1(4) ?
    S1 Li1 Li3 O3 . . . 1_545 71.0(4) ?
    Li2 Li1 Li3 O3 . . . 1_545 -148.3(4) ?
    Li4 Li1 Li3 O3 . . . 1_545 -148.4(3) ?
    O2 Li1 Li3 Li4 . . . 1_545 -134.1(4) ?
    O4 Li1 Li3 Li4 . . . 1_545 151.5(3) ?
    O1 Li1 Li3 Li4 . . . 1_545 44.3(3) ?
    S2 Li1 Li3 Li4 . . . 1_545 -90.0(3) ?
    S1 Li1 Li3 Li4 . . . 1_545 41.1(3) ?
    Li2 Li1 Li3 Li4 . . . 1_545 -178.3(3) ?
    Li4 Li1 Li3 Li4 . . . 1_545 -178.4(4) ?
    O2 Li1 Li3 Li2 . . . . 44.2(3) ?
    O4 Li1 Li3 Li2 . . . . -30.2(3) ?
    O1 Li1 Li3 Li2 . . . . -137.4(4) ?
    S2 Li1 Li3 Li2 . . . . 88.3(3) ?
    S1 Li1 Li3 Li2 . . . . -140.6(3) ?
    Li4 Li1 Li3 Li2 . . . . -0.1(3) ?
    O4 Li2 Li3 O6 . . . . -138.5(5) ?
    O2 Li2 Li3 O6 . . . . 126.5(6) ?
    O3 Li2 Li3 O6 . . . . 132.7(7) ?
    S4 Li2 Li3 O6 . . . . -62.9(3) ?
    S3 Li2 Li3 O6 . . . . 50.9(4) ?
    Li4 Li2 Li3 O6 . . . . -166.8(4) ?
    Li1 Li2 Li3 O6 . . . . -166.9(4) ?
    O4 Li2 Li3 O1 . . . . -3.5(3) ?
    O2 Li2 Li3 O1 . . . . -98.5(5) ?
    O3 Li2 Li3 O1 . . . . -92.3(6) ?
    S4 Li2 Li3 O1 . . . . 72.1(3) ?
    S3 Li2 Li3 O1 . . . . -174.1(4) ?
    Li4 Li2 Li3 O1 . . . . -31.8(5) ?
    Li1 Li2 Li3 O1 . . . . -31.9(3) ?
    O4 Li2 Li3 O2 . . . . 95.0(4) ?
    O3 Li2 Li3 O2 . . . . 6.2(5) ?
    S4 Li2 Li3 O2 . . . . 170.5(5) ?
    S3 Li2 Li3 O2 . . . . -75.7(4) ?
    Li4 Li2 Li3 O2 . . . . 66.6(5) ?
    Li1 Li2 Li3 O2 . . . . 66.5(4) ?
    O4 Li2 Li3 O3 . . . 1_545 98.0(6) ?
    O2 Li2 Li3 O3 . . . 1_545 3.1(5) ?
    O3 Li2 Li3 O3 . . . 1_545 9.2(9) ?
    S4 Li2 Li3 O3 . . . 1_545 173.6(7) ?
    S3 Li2 Li3 O3 . . . 1_545 -72.6(7) ?
    Li4 Li2 Li3 O3 . . . 1_545 69.7(8) ?
    Li1 Li2 Li3 O3 . . . 1_545 69.6(6) ?
    O4 Li2 Li3 Li1 . . . . 28.4(3) ?
    O2 Li2 Li3 Li1 . . . . -66.5(4) ?
    O3 Li2 Li3 Li1 . . . . -60.4(6) ?
    S4 Li2 Li3 Li1 . . . . 104.0(3) ?
    S3 Li2 Li3 Li1 . . . . -142.2(3) ?
    Li4 Li2 Li3 Li1 . . . . 0.1(4) ?
    O4 Li2 Li3 Li4 . . . 1_545 30.8(5) ?
    O2 Li2 Li3 Li4 . . . 1_545 -64.2(5) ?
    O3 Li2 Li3 Li4 . . . 1_545 -58.0(7) ?
    S4 Li2 Li3 Li4 . . . 1_545 106.4(4) ?
    S3 Li2 Li3 Li4 . . . 1_545 -139.8(4) ?
    Li4 Li2 Li3 Li4 . . . 1_545 2.5(5) ?
    Li1 Li2 Li3 Li4 . . . 1_545 2.4(4) ?
    C21 O5 Li4 O3 . . . . 68.5(13) ?
    C21 O5 Li4 O4 . . . . -70.7(11) ?
    C21 O5 Li4 O1 . . . 1_565 164.4(7) ?
    C21 O5 Li4 Li2 . . . . -10.9(17) ?
    C21 O5 Li4 Li3 . . . 1_565 128.1(8) ?
    C21 O5 Li4 Li1 . . . . -40.9(9) ?
    N3 O3 Li4 O5 . . . . -31.6(11) ?
    Li2 O3 Li4 O5 . . . . -146.0(8) ?
    Li3 O3 Li4 O5 1_565 . . . 95.6(8) ?
    N3 O3 Li4 O4 . . . . 115.1(5) ?
    Li2 O3 Li4 O4 . . . . 0.8(5) ?
    Li3 O3 Li4 O4 1_565 . . . -117.6(4) ?
    N3 O3 Li4 O1 . . . 1_565 -127.9(4) ?
    Li2 O3 Li4 O1 . . . 1_565 117.8(3) ?
    Li3 O3 Li4 O1 1_565 . . 1_565 -0.6(4) ?
    N3 O3 Li4 Li2 . . . . 114.3(6) ?
    Li3 O3 Li4 Li2 1_565 . . . -118.4(3) ?
    N3 O3 Li4 Li3 . . . 1_565 -127.3(6) ?
    Li2 O3 Li4 Li3 . . . 1_565 118.4(3) ?
    N3 O3 Li4 Li1 . . . . 83.0(5) ?
    Li2 O3 Li4 Li1 . . . . -31.3(3) ?
    Li3 O3 Li4 Li1 1_565 . . . -149.7(3) ?
    N4 O4 Li4 O5 . . . . -84.0(8) ?
    Li2 O4 Li4 O5 . . . . 148.5(6) ?
    Li1 O4 Li4 O5 . . . . 64.1(8) ?
    N4 O4 Li4 O3 . . . . 126.7(4) ?
    Li2 O4 Li4 O3 . . . . -0.8(5) ?
    Li1 O4 Li4 O3 . . . . -85.2(5) ?
    N4 O4 Li4 O1 . . . 1_565 30.0(6) ?
    Li2 O4 Li4 O1 . . . 1_565 -97.5(5) ?
    Li1 O4 Li4 O1 . . . 1_565 178.1(3) ?
    N4 O4 Li4 Li2 . . . . 127.5(4) ?
    Li1 O4 Li4 Li2 . . . . -84.4(4) ?
    N4 O4 Li4 Li3 . . . 1_565 77.5(5) ?
    Li2 O4 Li4 Li3 . . . 1_565 -50.0(4) ?
    Li1 O4 Li4 Li3 . . . 1_565 -134.4(4) ?
    N4 O4 Li4 Li1 . . . . -148.1(5) ?
    Li2 O4 Li4 Li1 . . . . 84.4(4) ?
    O4 Li2 Li4 O5 . . . . -79.7(11) ?
    O2 Li2 Li4 O5 . . . . -7.0(11) ?
    O3 Li2 Li4 O5 . . . . 101.3(12) ?
    S4 Li2 Li4 O5 . . . . -124.5(11) ?
    S3 Li2 Li4 O5 . . . . 102.2(11) ?
    Li1 Li2 Li4 O5 . . . . -37.5(11) ?
    Li3 Li2 Li4 O5 . . . . -37.6(12) ?
    O4 Li2 Li4 O3 . . . . 179.0(6) ?
    O2 Li2 Li4 O3 . . . . -108.4(5) ?
    S4 Li2 Li4 O3 . . . . 134.2(4) ?
    S3 Li2 Li4 O3 . . . . 0.8(3) ?
    Li1 Li2 Li4 O3 . . . . -138.9(4) ?
    Li3 Li2 Li4 O3 . . . . -139.0(4) ?
    O2 Li2 Li4 O4 . . . . 72.7(4) ?
    O3 Li2 Li4 O4 . . . . -179.0(6) ?
    S4 Li2 Li4 O4 . . . . -44.8(3) ?
    S3 Li2 Li4 O4 . . . . -178.1(5) ?
    Li1 Li2 Li4 O4 . . . . 42.2(3) ?
    Li3 Li2 Li4 O4 . . . . 42.1(5) ?
    O4 Li2 Li4 O1 . . . 1_565 105.4(5) ?
    O2 Li2 Li4 O1 . . . 1_565 178.1(4) ?
    O3 Li2 Li4 O1 . . . 1_565 -73.6(4) ?
    S4 Li2 Li4 O1 . . . 1_565 60.6(4) ?
    S3 Li2 Li4 O1 . . . 1_565 -72.7(4) ?
    Li1 Li2 Li4 O1 . . . 1_565 147.6(4) ?
    Li3 Li2 Li4 O1 . . . 1_565 147.5(3) ?
    O4 Li2 Li4 Li3 . . . 1_565 136.1(4) ?
    O2 Li2 Li4 Li3 . . . 1_565 -151.2(3) ?
    O3 Li2 Li4 Li3 . . . 1_565 -42.8(3) ?
    S4 Li2 Li4 Li3 . . . 1_565 91.3(3) ?
    S3 Li2 Li4 Li3 . . . 1_565 -42.0(3) ?
    Li1 Li2 Li4 Li3 . . . 1_565 178.3(3) ?
    Li3 Li2 Li4 Li3 . . . 1_565 178.2(4) ?
    O4 Li2 Li4 Li1 . . . . -42.2(3) ?
    O2 Li2 Li4 Li1 . . . . 30.5(3) ?
    O3 Li2 Li4 Li1 . . . . 138.9(4) ?
    S4 Li2 Li4 Li1 . . . . -87.0(3) ?
    S3 Li2 Li4 Li1 . . . . 139.7(3) ?
    Li3 Li2 Li4 Li1 . . . . -0.1(3) ?
    O2 Li1 Li4 O5 . . . . 134.1(5) ?
    O4 Li1 Li4 O5 . . . . -128.8(7) ?
    O1 Li1 Li4 O5 . . . . -135.7(7) ?
    S2 Li1 Li4 O5 . . . . 58.7(4) ?
    S1 Li1 Li4 O5 . . . . -53.7(4) ?
    Li3 Li1 Li4 O5 . . . . 163.8(4) ?
    Li2 Li1 Li4 O5 . . . . 163.7(5) ?
    O2 Li1 Li4 O3 . . . . 1.1(3) ?
    O4 Li1 Li4 O3 . . . . 98.2(5) ?
    O1 Li1 Li4 O3 . . . . 91.4(6) ?
    S2 Li1 Li4 O3 . . . . -74.3(4) ?
    S1 Li1 Li4 O3 . . . . 173.3(4) ?
    Li3 Li1 Li4 O3 . . . . 30.9(5) ?
    Li2 Li1 Li4 O3 . . . . 30.8(3) ?
    O2 Li1 Li4 O4 . . . . -97.1(5) ?
    O1 Li1 Li4 O4 . . . . -6.8(5) ?
    S2 Li1 Li4 O4 . . . . -172.5(6) ?
    S1 Li1 Li4 O4 . . . . 75.1(4) ?
    Li3 Li1 Li4 O4 . . . . -67.3(5) ?
    Li2 Li1 Li4 O4 . . . . -67.4(4) ?
    O2 Li1 Li4 O1 . . . 1_565 -100.3(7) ?
    O4 Li1 Li4 O1 . . . 1_565 -3.3(5) ?
    O1 Li1 Li4 O1 . . . 1_565 -10.1(9) ?
    S2 Li1 Li4 O1 . . . 1_565 -175.8(7) ?
    S1 Li1 Li4 O1 . . . 1_565 71.9(7) ?
    Li3 Li1 Li4 O1 . . . 1_565 -70.6(8) ?
    Li2 Li1 Li4 O1 . . . 1_565 -70.7(7) ?
    O2 Li1 Li4 Li2 . . . . -29.6(3) ?
    O4 Li1 Li4 Li2 . . . . 67.4(4) ?
    O1 Li1 Li4 Li2 . . . . 60.6(6) ?
    S2 Li1 Li4 Li2 . . . . -105.1(3) ?
    S1 Li1 Li4 Li2 . . . . 142.6(3) ?
    Li3 Li1 Li4 Li2 . . . . 0.1(4) ?
    O2 Li1 Li4 Li3 . . . 1_565 -32.0(5) ?
    O4 Li1 Li4 Li3 . . . 1_565 65.1(5) ?
    O1 Li1 Li4 Li3 . . . 1_565 58.2(8) ?
    S2 Li1 Li4 Li3 . . . 1_565 -107.5(4) ?
    S1 Li1 Li4 Li3 . . . 1_565 140.2(4) ?
    Li3 Li1 Li4 Li3 . . . 1_565 -2.3(6) ?
    Li2 Li1 Li4 Li3 . . . 1_565 -2.4(4) ?
    N1 C1 S1 Li1 . . . . -30.4(4) ?
    C2 C1 S1 Li1 . . . . 147.1(4) ?
    C20 C1 S1 Li1 . . . . 73.35(19) ?
    O2 Li1 S1 C1 . . . . 49.8(10) ?
    O4 Li1 S1 C1 . . . . -78.6(3) ?
    O1 Li1 S1 C1 . . . . 38.0(2) ?
    S2 Li1 S1 C1 . . . . 169.1(3) ?
    Li3 Li1 S1 C1 . . . . 40.4(3) ?
    Li2 Li1 S1 C1 . . . . -58.7(5) ?
    Li4 Li1 S1 C1 . . . . -108.0(3) ?
    N2 C6 S2 Li1 . . . . -5.1(4) ?
    C7 C6 S2 Li1 . . . . 172.4(5) ?
    C15 C6 S2 Li1 . . . . -105.5(2) ?
    O2 Li1 S2 C6 . . . . 8.3(3) ?
    O4 Li1 S2 C6 . . . . 99.9(3) ?
    O1 Li1 S2 C6 . . . . -65.5(5) ?
    S1 Li1 S2 C6 . . . . -152.8(3) ?
    Li3 Li1 S2 C6 . . . . -22.2(3) ?
    Li2 Li1 S2 C6 . . . . 54.8(3) ?
    Li4 Li1 S2 C6 . . . . 103.8(2) ?
    N3 C11 S3 Li2 . . . . 29.8(4) ?
    C12 C11 S3 Li2 . . . . -147.8(4) ?
    C10 C11 S3 Li2 . . . . -74.09(19) ?
    O4 Li2 S3 C11 . . . . -42.1(11) ?
    O2 Li2 S3 C11 . . . . 79.6(3) ?
    O3 Li2 S3 C11 . . . . -37.7(2) ?
    S4 Li2 S3 C11 . . . . -168.3(3) ?
    Li4 Li2 S3 C11 . . . . -38.3(3) ?
    Li1 Li2 S3 C11 . . . . 60.9(5) ?
    Li3 Li2 S3 C11 . . . . 109.8(2) ?
    N4 C16 S4 Li2 . . . . 7.4(4) ?
    C17 C16 S4 Li2 . . . . -171.9(5) ?
    C5 C16 S4 Li2 . . . . 108.0(2) ?
    O4 Li2 S4 C16 . . . . -10.4(3) ?
    O2 Li2 S4 C16 . . . . -100.4(3) ?
    O3 Li2 S4 C16 . . . . 63.4(5) ?
    S3 Li2 S4 C16 . . . . 152.9(3) ?
    Li4 Li2 S4 C16 . . . . 20.5(3) ?
    Li1 Li2 S4 C16 . . . . -55.9(2) ?
    Li3 Li2 S4 C16 . . . . -105.4(2) ?
loop_
    _geom_hbond_atom_site_label_D
    _geom_hbond_atom_site_label_H
    _geom_hbond_atom_site_label_A
    _geom_hbond_site_symmetry_A
    _geom_hbond_distance_DH
    _geom_hbond_distance_HA
    _geom_hbond_distance_DA
    _geom_hbond_angle_DHA
    O5 H5A S1 1_565 0.82 2.39 3.205(3) 174.3
    O6 H6A S3 1_545 0.82 2.41 3.226(4) 171.6
data_global
_journal_date_recd_electronic     2007-12-13
_journal_date_accepted     2008-02-01
_journal_name_full     'Acta Crystallographica, Section E'
_journal_year     2008
_journal_volume     64
_journal_issue      3
_journal_page_first     m462
_journal_page_last     m463
_journal_paper_category     QM
_journal_coeditor_code     CV2377
_publ_contact_author
;
Jens Hartung
;
_publ_contact_author_email     'hartung@chemie.uni-kl.de'
_publ_contact_author_fax     '0631/ 2053921'
_publ_contact_author_phone     '0631/ 2052431'
_publ_section_title
;
Poly[ethanolbis(\m~3~-2-thioxo-1,2-dihydropyridine-1-olato)dilithium(I)]
;
loop_
    _publ_author_name
    _publ_author_address
    'Hartung, Jens'
;
Fachbereich Chemie, Organische Chemie,
Technische Universit\"at Kaiserslautern, Erwin-Schr\"odinger-Stra\&se,
D-67663 Kaiserslautern, Germany
;
    'Schneiders, Nina'
;
Fachbereich Chemie, Organische Chemie,
Technische Universit\"at Kaiserslautern, Erwin-Schr\"odinger-Stra\&se,
D-67663 Kaiserslautern, Germany
;
    'Svoboda, Ingrid'
;
Strukturforschung, FB 11, Material- und Geowissenschaften,
Technische Universit\"at Darmstadt, Petersenstrasse 23,
D-64287 Darmstadt, Germany
;
    'Fuess, Hartmut'
;
Strukturforschung, FB 11, Material- und Geowissenschaften,
Technische Universit\"at Darmstadt, Petersenstrasse 23,
D-64287 Darmstadt, Germany
;
