# Supplementary material for: Poly[ethano­lbis(μ3-2-thio­xo-1,2-dihydro­pyridin-1-olato)dilithium(I)]
Source: Acta Crystallogr Sect E Struct Rep Online. 2008 Feb 8;64(Pt 3):m462–3. doi: 10.1107/S1600536808003619 (PMC2960834; doi:10.1107/S1600536808003619)
Supplement: Supplementary file 2 [file e-64-0m462-Isup2.hkl]

# 
# h,k,l, Fc-squared, Fo-squared, sigma(Fo-squared) and status flag 
# 
data_I
_shelx_title ' HAR127 P21/C' 
_shelx_refln_list_code          4 
_shelx_F_calc_maximum      406.97 
_exptl_crystal_F_000      1296.00 
_reflns_d_resolution_high  0.8002 
 
loop_ 
 _symmetry_equiv_pos_as_xyz 
 'x, y, z' 
 '-x, y+1/2, -z+1/2' 
 '-x, -y, -z' 
 'x, -y-1/2, z-1/2' 
 
_cell_length_a    22.4920 
_cell_length_b     7.0470 
_cell_length_c    20.8810 
_cell_angle_alpha  90.000 
_cell_angle_beta  119.310 
_cell_angle_gamma  90.000 
 
_shelx_F_squared_multiplier     1.000 
 
loop_ 
 _refln_index_h 
 _refln_index_k 
 _refln_index_l 
 _refln_F_squared_calc 
 _refln_F_squared_meas 
 _refln_F_squared_sigma 
 _refln_observed_status 
   4   0   0    30399.48    30559.70    196.88 o 
   5   0   0       18.89       66.72     24.40 o 
   6   0   0     4409.94     4643.29     72.42 o 
   7   0   0       26.35        8.76     89.53 o 
   8   0   0    53337.84    55614.66    279.17 o 
   9   0   0       65.75       95.50     51.04 o 
  10   0   0    63712.37    69151.28   1090.42 o 
  11   0   0        1.48      307.83     68.84 o 
  12   0   0     3384.52     3405.65    105.95 o 
  13   0   0        7.77      -22.41     87.41 o 
  14   0   0     2082.95     1798.81    109.09 o 
  15   0   0       59.27      104.92    190.66 o 
  19   0   0        0.20      -70.19    197.70 o 
  20   0   0       40.26     -119.57    202.95 o 
  21   0   0        2.45      -20.82    263.97 o 
  22   0   0     3062.22     3127.80    277.67 o 
  23   0   0       27.69      154.27    353.28 o 
  24   0   0     1510.53     1751.06    412.43 o 
   3   1   0     7628.87     7511.65     60.20 o 
   4   1   0     1500.90     1434.37     36.62 o 
   5   1   0      899.76      864.78     30.40 o 
   6   1   0      655.40      632.20     20.34 o 
   7   1   0     1229.80     1138.79     38.68 o 
   8   1   0     1382.54     1391.89     29.89 o 
   9   1   0     3333.55     3473.36     54.71 o 
  10   1   0     6023.39     6092.80     66.03 o 
  11   1   0     1351.03     1449.01     41.59 o 
  12   1   0      603.66      652.33     51.17 o 
  13   1   0      874.56      924.26     66.40 o 
  14   1   0      545.30      555.59     79.86 o 
  15   1   0        0.28       -9.17     95.61 o 
  16   1   0     1088.18     1030.77     93.44 o 
  17   1   0      283.23      294.51    121.29 o 
  18   1   0       34.68       58.37    172.34 o 
  19   1   0       64.28      109.37    152.46 o 
  20   1   0       47.35      -21.13    173.46 o 
  21   1   0       29.28       38.88    193.66 o 
  22   1   0       40.44      140.70    261.22 o 
  23   1   0       42.34      -63.40    404.50 o 
  24   1   0      372.12      350.45    243.15 o 
   0   2   0       28.01       34.18     29.32 o 
   1   2   0    12097.42    11472.20     75.47 o 
   2   2   0      462.54      428.07     25.21 o 
   3   2   0    54117.66    54655.18    164.84 o 
   4   2   0       81.00       49.84     35.76 o 
   5   2   0     9138.28     9208.20     92.51 o 
   6   2   0      350.27      355.75     44.64 o 
   7   2   0     2517.83     2742.10     57.98 o 
   8   2   0        1.98       23.28     38.74 o 
   9   2   0      504.00      606.23     40.58 o 
  10   2   0       17.50        0.61     17.88 o 
  11   2   0     1522.12     2076.96     74.86 o 
  12   2   0      108.71       86.38     65.58 o 
  13   2   0     1134.94     1218.32     77.05 o 
  14   2   0        2.63       -7.38     14.32 o 
  15   2   0     1008.06      959.03     90.07 o 
  16   2   0        1.65      -22.90    120.56 o 
  17   2   0      605.68      468.48    111.22 o 
  18   2   0       33.46       10.43     92.15 o 
  19   2   0      733.23      790.28    204.04 o 
  20   2   0       45.23       16.30    208.36 o 
  21   2   0      421.11      433.00    331.29 o 
   1   3   0       62.58       49.05     36.71 o 
   2   3   0     1845.13     1831.18     44.87 o 
   3   3   0     2340.69     2185.31     37.99 o 
   4   3   0     3446.43     3461.11     58.36 o 
   5   3   0       25.95        4.66     16.05 o 
   6   3   0     1054.93      954.98     56.21 o 
   7   3   0      880.80      901.77     61.75 o 
   8   3   0      663.54      679.17     62.82 o 
   9   3   0       27.04       12.44     25.67 o 
  10   3   0       93.49       93.61     68.58 o 
  11   3   0     1004.89      911.28     82.38 o 
  12   3   0      326.80      270.59     77.25 o 
  13   3   0       83.78       60.96     79.48 o 
  14   3   0      254.02      178.10    106.43 o 
  15   3   0        0.87      -10.43     98.33 o 
  16   3   0       27.69       92.92    371.09 o 
  17   3   0      500.78      418.65    146.07 o 
  18   3   0      559.36      408.44    166.89 o 
  19   3   0       92.88      183.10    234.02 o 
  20   3   0        8.97      -58.85    385.79 o 
  21   3   0      722.76      854.38    456.34 o 
  22   3   0      139.62       70.22    501.02 o 
   0   4   0     9392.64     9578.06    121.38 o 
   1   4   0       10.29      -31.17     31.17 o 
   2   4   0    10911.84    10869.94     90.43 o 
   3   4   0        7.44       -5.90     13.36 o 
   4   4   0       61.08      166.16     46.73 o 
   5   4   0       19.01      -55.42     64.12 o 
   6   4   0     6603.25     6206.11    107.60 o 
   7   4   0       30.93      -30.51     61.14 o 
   8   4   0      330.78      343.14     82.98 o 
   9   4   0       70.35      116.91     90.71 o 
  10   4   0     1853.69     1797.22     87.82 o 
  11   4   0       20.71        3.29    113.54 o 
  12   4   0      672.49      675.85    109.45 o 
  13   4   0       41.40        2.26     21.25 o 
  14   4   0     1307.37     1451.84    151.38 o 
  15   4   0        6.08      -65.82    198.32 o 
  16   4   0        5.84       15.39     49.26 o 
  17   4   0        3.59     -119.44    240.74 o 
  18   4   0      306.52      535.69    274.73 o 
  19   4   0       35.13      -21.74    286.53 o 
  20   4   0       36.02      -58.24    349.08 o 
  21   4   0        4.08       68.76    572.45 o 
   1   5   0      121.93      168.71     66.00 o 
   2   5   0      990.81      961.16     64.73 o 
   3   5   0      231.31      202.22     63.24 o 
   4   5   0        1.65       17.58     85.45 o 
   5   5   0       14.07        2.58     78.17 o 
   6   5   0      921.85      940.75     95.33 o 
   7   5   0       18.35        5.10     78.49 o 
   8   5   0      611.70      683.54    112.55 o 
   9   5   0      177.64      239.77    143.22 o 
  10   5   0      325.10      217.01    156.99 o 
  11   5   0       96.93       94.72    171.57 o 
  12   5   0       72.56       60.20    166.66 o 
  13   5   0       18.55       23.00    213.88 o 
  14   5   0      276.96      285.30    213.65 o 
  15   5   0      171.65      125.58    249.91 o 
  16   5   0      542.23      502.04    261.88 o 
  17   5   0       41.71       71.26    333.56 o 
  18   5   0       62.24      -71.11    318.90 o 
  19   5   0        0.25     -242.18    363.11 o 
  20   5   0        0.00      217.65    416.27 o 
   0   6   0        3.78      -35.32    116.09 o 
   1   6   0      664.18      806.08     83.94 o 
   2   6   0        0.01       21.14     38.14 o 
   3   6   0     1993.21     1980.97    101.45 o 
   4   6   0       11.78      -13.84     80.91 o 
   5   6   0     1843.29     1645.55    112.72 o 
   6   6   0        0.19       17.92    142.78 o 
   7   6   0      540.59      669.16    184.50 o 
   8   6   0       22.10       -6.71     76.80 o 
   9   6   0      232.93       85.65    113.89 o 
  10   6   0        5.16      -15.83    206.58 o 
  11   6   0       86.83      -46.03    121.77 o 
  12   6   0        0.49       10.73     78.90 o 
  13   6   0        0.27      -27.81    257.80 o 
  14   6   0        7.59       13.65    269.17 o 
  15   6   0      284.69      356.11    271.42 o 
  16   6   0       21.66      -57.59    190.83 o 
  17   6   0       60.81       88.69    368.46 o 
   1   7   0        0.36      -94.62    134.06 o 
   2   7   0        1.29      -23.38    168.49 o 
   3   7   0      103.39       83.79    193.47 o 
   4   7   0       11.49     -132.35    196.47 o 
   5   7   0      224.35      428.92    267.48 o 
   6   7   0       10.68        5.76     25.48 o 
   7   7   0       17.62       94.05    293.02 o 
   8   7   0       24.23       65.02    237.76 o 
   9   7   0       82.89      290.50    382.74 o 
  10   7   0        5.11      125.48    307.51 o 
  11   7   0      262.50      513.75    286.70 o 
  12   7   0        2.75      -80.27    349.06 o 
  13   7   0        4.50       79.87    327.03 o 
  14   7   0       13.51     -101.90    393.08 o 
   0   8   0        0.73     -162.07    467.50 o 
   1   8   0        8.89      -57.77    500.03 o 
   2   8   0      222.88     -242.70    485.85 o 
   3   8   0       25.30       70.92    492.97 o 
   4   8   0       71.03      104.94    355.61 o 
   5   8   0       68.99       -9.41    360.37 o 
   6   8   0      394.87      256.71    382.49 o 
   7   8   0        1.13      -12.48    365.48 o 
   8   8   0      121.94      171.58    384.37 o 
   9   8   0       22.30      -48.12    400.69 o 
  10   8   0       12.65     -500.66    619.73 o 
 -23   1   1       20.23       33.88    380.42 o 
 -22   1   1       31.17       13.83    332.87 o 
 -21   1   1       81.67        2.59     70.97 o 
 -20   1   1       51.38       42.98    120.15 o 
 -19   1   1       82.66      110.57    133.49 o 
 -18   1   1       18.68       22.82     78.16 o 
 -17   1   1      770.13      790.84    111.15 o 
 -16   1   1      307.51      333.08     97.56 o 
 -15   1   1      103.24       39.98     66.21 o 
 -14   1   1      712.71      681.50     68.50 o 
 -13   1   1     2384.54     2465.05     56.47 o 
 -12   1   1      706.37      678.77     48.82 o 
 -11   1   1     1487.20     1320.15     44.84 o 
 -10   1   1     3940.23     4406.76     56.60 o 
  -9   1   1        4.27       24.55     26.45 o 
  -8   1   1      507.47      517.95     27.43 o 
  -7   1   1     3003.19     2874.96     35.13 o 
  -6   1   1     6341.45     6507.59     60.35 o 
  -5   1   1     1065.81     1031.52     27.96 o 
  -4   1   1    11876.64    11829.17     77.37 o 
   3   1   1      292.30      298.87     27.45 o 
   4   1   1      673.59      703.20     29.33 o 
   5   1   1     1003.22     1080.68     34.28 o 
   6   1   1     2889.00     2946.22     40.35 o 
   7   1   1     4322.90     4560.80     79.38 o 
   8   1   1     3372.11     3199.70     40.60 o 
   9   1   1     3149.54     3222.07     44.15 o 
  10   1   1      144.41      138.98     38.15 o 
  11   1   1      750.85      836.88     46.18 o 
  12   1   1        0.70       14.74     15.09 o 
  13   1   1      659.19      657.03     76.31 o 
  14   1   1       24.32       -0.50     44.72 o 
  15   1   1      267.59      211.75     85.22 o 
  16   1   1      662.86      632.82    113.33 o 
  17   1   1       18.28       54.74     90.30 o 
  18   1   1     1066.04     1014.41    142.33 o 
  19   1   1       33.74      112.94    141.52 o 
  20   1   1       75.27      193.72    150.93 o 
  21   1   1      328.55      214.10    228.19 o 
  22   1   1       40.67       62.71    143.97 o 
  23   1   1      121.90      195.67    259.67 o 
 -21   2   1      660.19      534.68    446.95 o 
 -20   2   1       26.41      130.65    180.51 o 
 -19   2   1       59.52      133.38    162.61 o 
 -18   2   1        6.24      -23.70    168.42 o 
 -17   2   1     1042.59     1075.64    102.41 o 
 -16   2   1        0.94        0.66     41.78 o 
 -15   2   1        0.97       12.31     80.56 o 
 -14   2   1        6.53        4.32     31.55 o 
 -13   2   1     4548.64     5069.80     92.23 o 
 -12   2   1        1.53       -0.18      2.67 o 
 -11   2   1     3730.99     3544.88     49.77 o 
 -10   2   1       23.84       35.15     27.26 o 
  -9   2   1     8917.60     9806.98     84.52 o 
  -8   2   1       44.55       11.83     41.20 o 
  -7   2   1     4049.98     4206.58     65.23 o 
  -6   2   1       18.11        0.06     16.24 o 
  -5   2   1     8102.27     7771.26     85.46 o 
  -4   2   1      108.22      140.37     31.67 o 
  -3   2   1    73425.52    71627.90    225.31 o 
  -2   2   1      685.38      917.21     64.58 o 
  -1   2   1       69.45      105.51     27.79 o 
   0   2   1      300.24      284.01     24.84 o 
   1   2   1     1149.83     1131.47     25.27 o 
   2   2   1       20.33       10.85     12.31 o 
   3   2   1    22391.11    23236.25    119.07 o 
   4   2   1      219.63      239.84     46.90 o 
   5   2   1     3647.49     3676.78    123.03 o 
   6   2   1       85.56       99.07     45.72 o 
   7   2   1     4185.43     4489.64     74.13 o 
   8   2   1        9.43       19.34     26.39 o 
   9   2   1       24.21      117.52     36.59 o 
  10   2   1       30.07        0.37     75.87 o 
  11   2   1     3139.84     3093.98     85.16 o 
  12   2   1        4.85      -22.45     38.27 o 
  13   2   1       46.01      -15.10     43.97 o 
  14   2   1       24.84       -0.79     72.92 o 
  15   2   1     1238.47     1125.55    100.61 o 
  16   2   1        6.48      -24.03    114.13 o 
  17   2   1        3.60       31.64    112.93 o 
  18   2   1        0.01     -112.99    115.73 o 
  19   2   1     1640.19     1637.69    167.98 o 
  20   2   1        7.95      116.90    219.40 o 
  21   2   1      183.92      241.24    379.06 o 
  22   2   1        3.92      198.83    339.39 o 
 -23   3   1       88.61       82.95    584.82 o 
 -22   3   1       28.26       -5.89    488.12 o 
 -21   3   1       99.15      344.90    417.56 o 
 -20   3   1      202.85      146.80    423.55 o 
 -19   3   1      862.12      715.79    289.03 o 
 -18   3   1      214.36      252.28    268.37 o 
 -17   3   1       56.91       62.30    258.53 o 
 -16   3   1      411.86      381.58    135.91 o 
 -15   3   1        0.05        1.09    129.76 o 
 -14   3   1       74.50       62.36     82.40 o 
 -13   3   1      386.89      232.17     80.73 o 
 -12   3   1      685.17      600.21     82.98 o 
 -11   3   1     1103.92     1016.46     78.49 o 
 -10   3   1      102.23       52.47     57.85 o 
  -9   3   1      135.80      169.70     65.52 o 
  -8   3   1       27.69       26.60     52.44 o 
  -7   3   1        2.49       13.63     49.64 o 
  -6   3   1       24.86       27.03     43.10 o 
  -5   3   1     2963.40     2856.12     56.74 o 
  -4   3   1     1834.21     1711.42     42.41 o 
  -3   3   1     1117.03     1100.75     37.91 o 
  -2   3   1      881.81      924.10     36.52 o 
  -1   3   1     3640.22     3494.77     46.44 o 
   0   3   1      136.56       94.81     39.72 o 
   1   3   1     1690.81     1631.80     35.20 o 
   2   3   1       27.05        4.44      8.52 o 
   3   3   1     3674.48     3708.34     71.20 o 
   4   3   1       36.91        5.02     55.66 o 
   5   3   1     5281.94     5230.38     88.56 o 
   6   3   1     1538.42     1463.02     64.18 o 
   7   3   1     1998.10     1995.34     61.01 o 
   8   3   1       45.52       72.58     65.62 o 
   9   3   1       48.31       18.26     52.54 o 
  10   3   1      481.70      396.43     81.75 o 
  11   3   1      555.11      454.88     81.38 o 
  12   3   1        9.16       28.26     75.48 o 
  13   3   1     2009.60     2066.87     92.35 o 
  14   3   1      272.89      219.20    112.89 o 
  15   3   1      222.43      129.60     98.06 o 
  16   3   1       13.77       70.08    115.41 o 
  17   3   1      110.65      103.04    112.70 o 
  18   3   1        0.02       70.92    168.70 o 
  19   3   1      193.70      -40.72    254.63 o 
  20   3   1      168.31       95.23    440.21 o 
  21   3   1      317.91      607.58    565.68 o 
 -22   4   1       63.46       70.91    537.28 o 
 -21   4   1        0.27       99.19    345.76 o 
 -20   4   1      674.81      558.81    301.71 o 
 -19   4   1        3.21      -48.62    258.26 o 
 -18   4   1      142.61      122.47    185.56 o 
 -17   4   1       15.37       10.26     82.69 o 
 -16   4   1      139.09      150.01    185.63 o 
 -15   4   1       39.63       -0.66     54.92 o 
 -14   4   1      133.34      313.98    160.33 o 
 -13   4   1        1.85      -15.90    239.91 o 
 -12   4   1        0.28       17.51    103.24 o 
 -11   4   1       42.44       48.70     50.88 o 
 -10   4   1     1984.27     2281.48     93.23 o 
  -9   4   1        1.74       49.64    116.97 o 
  -8   4   1     1182.33     1097.40     80.43 o 
  -7   4   1      172.61      189.61     79.54 o 
  -6   4   1       27.55      181.81     41.13 o 
  -5   4   1      241.83      206.03     80.65 o 
  -4   4   1      629.33      602.00     51.71 o 
  -3   4   1       19.60      -13.24     24.82 o 
  -2   4   1      598.72      554.04     48.17 o 
  -1   4   1        4.16        7.21     35.31 o 
   0   4   1      726.27      711.01     47.09 o 
   1   4   1      449.18      471.17     50.01 o 
   2   4   1    16985.04    17763.49    205.79 o 
   3   4   1      636.61      623.35     55.40 o 
   4   4   1      567.19      529.84     64.49 o 
   5   4   1       10.29      -32.70     38.83 o 
   6   4   1     8019.00     8375.58    156.63 o 
   7   4   1        3.66      -60.04    106.98 o 
   8   4   1        5.68      -12.32     24.35 o 
   9   4   1       18.75       43.35     91.98 o 
  10   4   1       18.06       26.25     76.96 o 
  11   4   1      126.51       80.95     87.32 o 
  12   4   1     4154.65     4562.91    154.97 o 
  13   4   1       10.51      -42.71    113.92 o 
  14   4   1      381.32      357.05    150.00 o 
  15   4   1        6.38      -14.19    156.04 o 
  16   4   1      675.61      602.47    228.63 o 
  17   4   1       21.51     -218.58    245.55 o 
  18   4   1       17.87       88.83    273.57 o 
  19   4   1        8.03      -42.09    323.28 o 
  20   4   1       51.65       -6.32    535.23 o 
  21   4   1        6.64       53.76    566.31 o 
 -20   5   1       66.26      -57.83    381.97 o 
 -19   5   1        3.55      -68.30    353.04 o 
 -18   5   1      285.06      321.73    299.32 o 
 -17   5   1       25.97      102.79    288.41 o 
 -16   5   1      138.67      138.13    238.84 o 
 -15   5   1       10.39       39.77    214.07 o 
 -14   5   1      404.31      506.01    211.72 o 
 -13   5   1        9.69       45.36     74.66 o 
 -12   5   1      243.40      204.62    180.25 o 
 -11   5   1       36.20      117.33    252.37 o 
 -10   5   1       51.15       45.63    161.01 o 
  -9   5   1      267.39      242.08    160.99 o 
  -8   5   1       83.53      167.33    104.17 o 
  -7   5   1      536.50      582.12     98.88 o 
  -6   5   1      742.78      801.49     85.12 o 
  -5   5   1       83.93       95.64    103.01 o 
  -4   5   1      322.11      321.60     69.41 o 
  -3   5   1        0.81        0.50     67.16 o 
  -2   5   1       45.76       46.17     54.00 o 
  -1   5   1       43.57        6.21     14.03 o 
   0   5   1      955.25     1043.72     63.06 o 
   1   5   1      375.52      379.73     64.06 o 
   2   5   1      781.06      792.92     68.67 o 
   3   5   1       83.27       63.03     59.16 o 
   4   5   1       60.92       39.17     76.09 o 
   5   5   1       69.06      -10.25     67.95 o 
   6   5   1      118.25       87.53     91.05 o 
   7   5   1      108.77      130.25     94.51 o 
   8   5   1     1375.50     1629.61    109.55 o 
   9   5   1      164.75      166.25    111.84 o 
  10   5   1       21.43      202.53    124.11 o 
  11   5   1      176.85      126.70    151.45 o 
  12   5   1       58.10      123.39    142.57 o 
  13   5   1        0.27       37.16    210.66 o 
  14   5   1      267.70      250.89    245.17 o 
  15   5   1      210.20      486.78    267.95 o 
  16   5   1       64.65       -1.68    262.66 o 
  17   5   1        1.85       26.08    295.23 o 
  18   5   1       59.47       40.41    356.39 o 
  19   5   1       65.17      -21.26    364.75 o 
 -18   6   1        8.17     -117.99    398.49 o 
 -17   6   1      226.12      349.42    414.26 o 
 -16   6   1       67.82       71.71    313.21 o 
 -15   6   1        5.82       21.14    207.44 o 
 -14   6   1       27.55      -14.19    260.45 o 
 -13   6   1      124.66       40.00    251.19 o 
 -12   6   1        4.84      -91.24    249.96 o 
 -11   6   1       17.99       23.24     80.13 o 
 -10   6   1       20.36      -33.26    214.49 o 
  -9   6   1        2.20       21.86     89.28 o 
  -8   6   1       49.40       10.42    201.81 o 
  -7   6   1      465.30      390.42    172.61 o 
  -6   6   1       28.26       53.51    165.77 o 
  -5   6   1      866.64      872.44    150.48 o 
  -4   6   1       30.54       55.59    112.98 o 
  -3   6   1        1.43       31.00     34.44 o 
  -2   6   1      126.53       51.21     28.84 o 
  -1   6   1       71.50       30.09     85.13 o 
   0   6   1       23.27       -1.71     13.28 o 
   1   6   1       47.29       64.43     82.14 o 
   2   6   1       73.07       41.94    105.77 o 
   3   6   1      442.64      386.03    112.06 o 
   4   6   1       45.94      -73.88    126.63 o 
   5   6   1     2194.92     2231.18    132.48 o 
   6   6   1      273.59      268.30    139.83 o 
   7   6   1        6.33       -5.01    154.31 o 
   8   6   1        1.64      -34.34    209.76 o 
   9   6   1       50.59     -113.26    124.09 o 
  10   6   1      125.18      128.31    185.85 o 
  11   6   1      109.11       80.77    220.69 o 
  12   6   1        5.31      -88.60    257.21 o 
  13   6   1      168.87       24.69    281.60 o 
  14   6   1       11.22     -116.47    285.25 o 
  15   6   1      113.93      107.30    306.07 o 
  16   6   1       68.39      -95.97    353.11 o 
  17   6   1       14.62      173.94    376.10 o 
 -15   7   1       20.69     -265.76    530.05 o 
 -14   7   1       34.18      150.30    403.75 o 
 -13   7   1        1.64        3.75     35.89 o 
 -12   7   1       58.86      -32.33    400.00 o 
 -11   7   1       17.06       77.29    255.35 o 
 -10   7   1        6.50      -60.63    161.65 o 
  -9   7   1       87.89      190.99    256.19 o 
  -8   7   1       24.85      -62.84     94.38 o 
  -7   7   1       12.96      109.30    253.81 o 
  -6   7   1       28.93      -71.57    248.89 o 
  -5   7   1       50.93      172.92    167.45 o 
  -4   7   1        0.57      121.19    178.97 o 
  -3   7   1        3.74       31.60    157.89 o 
  -2   7   1        0.10       42.91    147.31 o 
  -1   7   1      103.55       17.35     47.55 o 
   0   7   1        2.76       46.88    133.03 o 
   1   7   1        0.81      -14.35    160.06 o 
   2   7   1       36.90       -4.26    147.75 o 
   3   7   1        6.17       21.68     87.22 o 
   4   7   1       14.02       -1.95      8.46 o 
   5   7   1       19.60      -15.36    147.21 o 
   6   7   1       19.67     -133.40    363.16 o 
   7   7   1        4.55      -72.51    278.22 o 
   8   7   1       36.15       32.99    278.22 o 
   9   7   1        3.48     -166.58    287.12 o 
  10   7   1       23.35      109.06    316.50 o 
  11   7   1        7.63        4.79    361.03 o 
  12   7   1       37.60       33.91    440.95 o 
  13   7   1       11.76       82.56    395.50 o 
  14   7   1       12.40     -139.75    617.18 o 
 -10   8   1      101.65      315.09    545.32 o 
  -9   8   1        0.96       14.96    495.63 o 
  -8   8   1       63.65       -1.64    396.72 o 
  -7   8   1       21.45      167.71    404.94 o 
  -6   8   1       32.90     -308.57    378.36 o 
  -5   8   1        0.59      -37.82    361.39 o 
  -4   8   1      117.70      247.65    345.65 o 
  -3   8   1       23.20      -14.66    339.16 o 
  -2   8   1        7.88      -19.81    343.99 o 
  -1   8   1        9.54      -16.69    277.38 o 
   0   8   1       94.86      368.39    493.07 o 
   1   8   1        8.30     -124.66    492.74 o 
   2   8   1       51.63      -99.34    463.25 o 
   3   8   1       45.58       29.90    337.37 o 
   4   8   1       43.67      135.42    332.00 o 
   5   8   1        0.55       15.13    254.06 o 
   6   8   1       10.09      -57.25    398.42 o 
   7   8   1       80.45      189.86    327.05 o 
   8   8   1      135.97       33.91    391.11 o 
   9   8   1        5.60       87.49    400.32 o 
 -22   0   2     1346.95     1255.42    266.91 o 
 -17   0   2       33.71       74.09    163.39 o 
 -16   0   2     7085.94     6993.68    151.73 o 
 -15   0   2        2.62       33.49     70.64 o 
 -14   0   2     5743.28     5348.43    181.46 o 
 -13   0   2       24.38       38.61     78.22 o 
 -12   0   2     3121.56     3250.34     89.21 o 
 -11   0   2       21.85        6.94     32.65 o 
 -10   0   2     4171.81     4453.49    113.21 o 
  -9   0   2        1.63       34.99     50.42 o 
  -8   0   2     8609.69     8830.74    111.61 o 
  -7   0   2       10.23       16.52     23.63 o 
  -6   0   2    12289.33    13268.82    115.18 o 
  -5   0   2       82.20       82.93     29.43 o 
   3   0   2        0.45       16.84     28.45 o 
   4   0   2      718.20      694.16     34.93 o 
   5   0   2       95.82       51.92     42.79 o 
   6   0   2     1739.20     1957.27     53.12 o 
   7   0   2       19.01       19.09     54.80 o 
   8   0   2    10130.91    10366.13    134.62 o 
   9   0   2       96.95      111.38     70.76 o 
  10   0   2     7388.13     7742.22    125.98 o 
  11   0   2        7.83       -3.45     70.71 o 
  12   0   2      507.69      668.84    165.38 o 
  13   0   2       43.01        2.88    165.48 o 
  14   0   2        2.26        9.83     56.43 o 
  15   0   2       10.64       80.72    172.83 o 
  16   0   2     6538.53     7046.31    232.20 o 
  17   0   2        0.16      105.05    179.01 o 
  18   0   2      253.50      283.47    160.80 o 
  19   0   2       23.07       45.68    203.87 o 
  20   0   2      736.84      849.53    261.97 o 
  21   0   2       16.40      -40.96    279.73 o 
  22   0   2      367.16      444.16    255.62 o 
  23   0   2        9.06       78.09    284.59 o 
 -22   1   2      142.52      116.11    319.97 o 
 -21   1   2       43.69       66.34    273.09 o 
 -20   1   2      303.44      560.37    226.96 o 
 -19   1   2      510.64      437.75    152.21 o 
 -18   1   2       12.03       51.80    116.84 o 
 -17   1   2      517.15      480.07    108.84 o 
 -16   1   2      816.01      926.31     93.21 o 
 -15   1   2      560.96      542.85     70.96 o 
 -14   1   2     2052.03     1930.42     56.76 o 
 -13   1   2       58.00       48.92     53.25 o 
 -12   1   2       55.00       89.76     42.75 o 
 -11   1   2       11.86       31.92     33.65 o 
 -10   1   2      238.33      245.21     40.32 o 
  -9   1   2      215.63      195.39     33.26 o 
  -8   1   2     2385.65     2307.32     36.86 o 
  -7   1   2     5940.00     6014.29    101.49 o 
  -6   1   2      267.85      224.27     25.64 o 
  -5   1   2     9370.04     9221.00     63.01 o 
  -4   1   2     7617.88     7989.79     85.88 o 
   1   1   2        3.61       -2.39      7.10 o 
   2   1   2     5693.92     5785.29     86.05 o 
   3   1   2     5030.42     5338.30     60.56 o 
   4   1   2     6490.73     6846.53     81.75 o 
   5   1   2     3749.97     3794.72     57.42 o 
   6   1   2     2488.98     2651.37    115.56 o 
   7   1   2     2180.76     2217.29     48.15 o 
   8   1   2      200.61      210.88     31.98 o 
   9   1   2      374.60      431.27     39.54 o 
  10   1   2     1946.09     1962.09     46.91 o 
  11   1   2     1648.20     1581.45     61.81 o 
  12   1   2      761.20      735.50     68.14 o 
  13   1   2      414.01      460.07     75.78 o 
  14   1   2       46.36        0.31     76.08 o 
  15   1   2      445.88      347.42    107.05 o 
  16   1   2       24.06       36.89     36.64 o 
  17   1   2      615.05      498.99    147.84 o 
  18   1   2      752.14      829.33    150.53 o 
  19   1   2       71.21       16.19    138.30 o 
  20   1   2      285.26      275.43    196.93 o 
  21   1   2       14.08      -41.70    226.26 o 
  22   1   2      122.49      209.84    151.72 o 
  23   1   2      224.46      149.44    249.13 o 
 -22   2   2        0.55     -109.66    420.33 o 
 -21   2   2      231.36      -35.36    379.04 o 
 -20   2   2       11.12       39.66    314.12 o 
 -19   2   2      734.65      646.65    147.60 o 
 -18   2   2       36.27       30.73    144.99 o 
 -17   2   2       67.78       59.81    101.85 o 
 -16   2   2        0.28       -0.78     71.83 o 
 -15   2   2       41.61      104.16     74.53 o 
 -14   2   2        0.03      -26.28     63.62 o 
 -13   2   2      683.79      677.83     68.45 o 
 -12   2   2       13.85       -5.14     14.91 o 
 -11   2   2     5565.88     5820.19     84.83 o 
 -10   2   2       93.63       74.18     40.11 o 
  -9   2   2     5915.26     6190.82     80.83 o 
  -8   2   2        5.13       -2.73     29.44 o 
  -7   2   2      656.56      623.52     38.44 o 
  -6   2   2       92.53       71.26     35.07 o 
  -5   2   2      462.45      551.29     30.94 o 
  -4   2   2      183.48      178.52     29.59 o 
  -3   2   2      304.53      318.94     29.93 o 
  -2   2   2       98.93       73.16     33.93 o 
  -1   2   2   165620.56   159393.39    235.92 o 
   0   2   2      175.59      144.13     38.18 o 
   1   2   2    54453.03    54826.43    165.72 o 
   2   2   2        1.44      -16.03     16.03 o 
   3   2   2    19007.20    19407.72    209.42 o 
   4   2   2       39.94        7.42     16.83 o 
   5   2   2    10001.63    10414.15    106.97 o 
   6   2   2       47.75       40.84     69.23 o 
   7   2   2     4117.47     4398.79     76.30 o 
   8   2   2       10.47       22.93     49.34 o 
   9   2   2    15185.65    15862.40    150.05 o 
  10   2   2       27.38      -43.11     64.14 o 
  11   2   2     1134.38     1110.59     68.24 o 
  12   2   2       12.24       52.26     77.58 o 
  13   2   2      825.38      799.24     85.08 o 
  14   2   2        2.46      -37.07     38.71 o 
  15   2   2        0.03       17.73    115.53 o 
  16   2   2        0.97      -25.89     82.96 o 
  17   2   2      601.49      601.75    142.62 o 
  18   2   2       46.66        5.39    162.17 o 
  19   2   2      379.90      321.80    164.44 o 
  20   2   2       15.80      -73.42    215.81 o 
  21   2   2       95.45      128.77    362.69 o 
  22   2   2        5.21      150.31    442.45 o 
 -23   3   2       36.94      241.63    437.39 o 
 -22   3   2       21.37     -184.16    494.69 o 
 -21   3   2       84.90      291.55    290.64 o 
 -20   3   2       84.09       37.37    266.80 o 
 -19   3   2      315.91      409.52    226.11 o 
 -18   3   2        0.18       46.41    195.43 o 
 -17   3   2      601.43      441.40    185.98 o 
 -16   3   2       37.74      -30.53    135.66 o 
 -15   3   2       18.58        2.17     81.32 o 
 -14   3   2      175.25      176.72     99.43 o 
 -13   3   2     1239.17     1184.62     84.97 o 
 -12   3   2      494.93      475.46     81.47 o 
 -11   3   2      122.94      102.49     71.49 o 
 -10   3   2     1077.08     1063.37     70.36 o 
  -9   3   2     2945.13     2744.88     64.50 o 
  -8   3   2       12.89      -30.41     46.99 o 
  -7   3   2      354.16      294.94     50.54 o 
  -6   3   2       58.90       54.77     50.80 o 
  -5   3   2     1203.95     1128.44     45.04 o 
  -4   3   2      231.54      184.28     42.66 o 
  -3   3   2     2172.10     2035.51     42.47 o 
  -2   3   2     2654.89     2513.30     40.18 o 
  -1   3   2     1341.34     1236.20     35.08 o 
   0   3   2      310.62      258.14     34.63 o 
   1   3   2      570.93      593.04     39.50 o 
   2   3   2       56.59       28.10     31.17 o 
   3   3   2       36.23       53.59     37.36 o 
   4   3   2     3388.82     3297.18     70.45 o 
   5   3   2     4933.26     4923.07     88.32 o 
   6   3   2      652.50      635.87     65.56 o 
   7   3   2       64.29       35.27     26.92 o 
   8   3   2      271.03      182.09     66.45 o 
   9   3   2        4.50        7.21     47.46 o 
  10   3   2        3.74      -20.56     64.98 o 
  11   3   2        5.77       60.34     76.60 o 
  12   3   2      836.69      929.93     92.15 o 
  13   3   2     1321.03     1278.98    102.32 o 
  14   3   2       18.54      -14.10     87.25 o 
  15   3   2      475.73      527.18    117.82 o 
  16   3   2      166.63      193.09    138.92 o 
  17   3   2       86.57       71.61    151.65 o 
  18   3   2       30.62       24.65    237.99 o 
  19   3   2        5.90       91.39    258.73 o 
  20   3   2       41.71      -76.99    302.08 o 
 -22   4   2      395.65      444.04    405.08 o 
 -21   4   2       30.71       26.31    367.15 o 
 -20   4   2      916.27     1121.75    306.73 o 
 -19   4   2       17.93      -23.80    111.29 o 
 -18   4   2       13.13     -158.91    255.98 o 
 -17   4   2       48.72       51.82    209.26 o 
 -16   4   2       28.38      -21.22    211.03 o 
 -15   4   2        0.01       61.08    192.66 o 
 -14   4   2       99.06      163.50    162.08 o 
 -13   4   2       15.12      105.55    269.50 o 
 -12   4   2     1072.54     1075.39    161.16 o 
 -11   4   2      144.89      175.84    131.65 o 
 -10   4   2      229.59      262.70    119.20 o 
  -9   4   2        3.71      -93.15     93.15 o 
  -8   4   2     3858.76     3983.30     85.65 o 
  -7   4   2        1.50       -8.62     32.74 o 
  -6   4   2    10171.60    10588.36    117.19 o 
  -5   4   2        1.68       -7.72     34.74 o 
  -4   4   2      174.95      166.06     52.02 o 
  -3   4   2      189.92      178.29     50.21 o 
  -2   4   2       24.60        5.12     15.44 o 
  -1   4   2       16.32      -23.77     23.77 o 
   0   4   2     1361.67     1175.65     47.66 o 
   1   4   2        4.63       70.33     43.68 o 
   2   4   2    32374.36    32615.71    164.57 o 
   3   4   2      270.04      281.05     64.81 o 
   4   4   2     8321.76     8926.36    109.09 o 
   5   4   2       31.35      -38.94     56.80 o 
   6   4   2      534.82      446.29     81.60 o 
   7   4   2      206.78       90.39    110.46 o 
   8   4   2      135.35       65.52     84.39 o 
   9   4   2       20.70       39.57     73.83 o 
  10   4   2     2429.91     2364.37     98.05 o 
  11   4   2        5.25      -17.22     78.07 o 
  12   4   2     2456.71     2233.51    116.44 o 
  13   4   2       66.17       74.10    129.64 o 
  14   4   2        9.55       77.87    163.35 o 
  15   4   2       50.12       45.09    200.53 o 
  16   4   2      109.86       62.53    100.86 o 
  17   4   2       46.10       67.40    255.59 o 
  18   4   2        1.54      196.76    323.81 o 
  19   4   2        3.66       79.13    507.73 o 
  20   4   2      104.00     -154.30    539.62 o 
 -21   5   2      156.02       22.21    164.11 o 
 -20   5   2       12.99       91.80    345.49 o 
 -19   5   2        6.49        3.48     48.05 o 
 -18   5   2       19.43      -25.82    415.30 o 
 -17   5   2       58.21      114.84    197.64 o 
 -16   5   2       11.80       94.14    238.20 o 
 -15   5   2      172.68       45.89    335.03 o 
 -14   5   2      179.98      151.28    182.28 o 
 -13   5   2       19.67      -70.02    199.57 o 
 -12   5   2        0.06       11.77    171.71 o 
 -11   5   2       15.81       17.98    151.59 o 
 -10   5   2       27.19        6.19     48.84 o 
  -9   5   2       14.86       -5.28     80.43 o 
  -8   5   2     1347.71     1709.10    150.17 o 
  -7   5   2      304.16      301.18    135.60 o 
  -6   5   2      100.09      121.67     75.00 o 
  -5   5   2        4.58        1.81     41.21 o 
  -4   5   2     1075.47     1026.86     71.77 o 
  -3   5   2       17.12      -12.61     45.35 o 
  -2   5   2       45.35       26.48     51.18 o 
  -1   5   2      386.23      325.32     63.74 o 
   0   5   2      303.66      330.41     59.82 o 
   1   5   2      118.52      105.60     62.36 o 
   2   5   2      398.29      344.42     72.39 o 
   3   5   2      167.13      121.08     88.55 o 
   4   5   2       25.81       30.42     70.90 o 
   5   5   2      251.85      268.13     97.66 o 
   6   5   2      110.02       96.52     86.52 o 
   7   5   2      290.76      353.69    103.38 o 
   8   5   2      120.22      107.82    104.38 o 
   9   5   2       76.16      156.83    127.18 o 
  10   5   2      573.71      545.68    128.23 o 
  11   5   2       20.89      -27.32    131.84 o 
  12   5   2       10.17       11.50    170.85 o 
  13   5   2       58.17       14.97    151.80 o 
  14   5   2      113.97       35.63    232.75 o 
  15   5   2       25.39       53.78    246.44 o 
  16   5   2       73.16       61.89    285.04 o 
  17   5   2       32.14       84.49    339.25 o 
  18   5   2      102.54      136.01    347.29 o 
  19   5   2       31.55      149.38    429.16 o 
 -18   6   2       11.09      125.18    396.62 o 
 -17   6   2      513.13      505.94    358.89 o 
 -16   6   2        4.72      -21.88    292.75 o 
 -15   6   2      211.20      221.41    275.95 o 
 -14   6   2        1.01      151.79    309.51 o 
 -13   6   2      863.05     1351.24    424.02 o 
 -12   6   2        0.23      -68.89    279.89 o 
 -11   6   2      281.21      492.79    201.31 o 
 -10   6   2        2.89      -16.89    170.35 o 
  -9   6   2        1.48      -17.67     53.83 o 
  -8   6   2        0.02      -58.24    126.55 o 
  -7   6   2       12.50       50.24    146.33 o 
  -6   6   2        5.42       29.72    160.71 o 
  -5   6   2       15.91       24.83     84.08 o 
  -4   6   2       83.22      -12.82    125.98 o 
  -3   6   2     1172.53     1257.28     96.23 o 
  -2   6   2        0.98       -7.69     16.87 o 
  -1   6   2        4.94      -47.61     51.57 o 
   0   6   2       13.58      -23.91     81.43 o 
   1   6   2       29.84       48.87     77.10 o 
   2   6   2       31.11       -5.87    105.63 o 
   3   6   2      213.88      308.01    119.07 o 
   4   6   2      164.22       38.68    173.76 o 
   5   6   2     2791.44     2526.10    131.29 o 
   6   6   2       89.84       50.20     82.82 o 
   7   6   2      891.71      890.87    146.60 o 
   8   6   2        0.28      -33.56    124.85 o 
   9   6   2     1361.71     1162.00    241.22 o 
  10   6   2       21.77       -2.04    150.84 o 
  11   6   2        1.39      -79.32    246.38 o 
  12   6   2       12.01      -26.50    261.54 o 
  13   6   2       10.76      -11.30    283.97 o 
  14   6   2       33.03       32.17    292.54 o 
  15   6   2      649.02      553.32    317.47 o 
  16   6   2        0.51       11.88    358.46 o 
 -15   7   2      428.95      736.45    407.45 o 
 -14   7   2       11.63      200.02    383.03 o 
 -13   7   2       21.94      127.59    267.69 o 
 -12   7   2        4.77        7.40    251.28 o 
 -11   7   2        2.69     -120.28    296.11 o 
 -10   7   2        3.52       16.66    301.43 o 
  -9   7   2      154.29      141.04    292.62 o 
  -8   7   2        4.60      -49.65    262.35 o 
  -7   7   2      172.34      147.61    202.29 o 
  -6   7   2        1.01       35.76    198.63 o 
  -5   7   2        7.44       -0.26     15.60 o 
  -4   7   2        1.39       -7.31    112.66 o 
  -3   7   2      126.64      137.60    161.95 o 
  -2   7   2       32.00      123.98    192.26 o 
  -1   7   2      126.49      178.36    139.29 o 
   0   7   2        1.12       -5.87    160.95 o 
   1   7   2      164.49      140.00    147.99 o 
   2   7   2       16.96      -24.67    187.60 o 
   3   7   2       74.99      -57.06    185.07 o 
   4   7   2        3.53       98.18    156.16 o 
   5   7   2      170.41      284.58    254.09 o 
   6   7   2       11.30     -113.52    279.64 o 
   7   7   2       72.78       74.12    282.57 o 
   8   7   2       52.92       32.31    341.85 o 
   9   7   2      116.92       78.04    252.86 o 
  10   7   2        0.00       -8.60    302.88 o 
  11   7   2      548.52      652.36    313.70 o 
  12   7   2        4.28      139.00    370.46 o 
  13   7   2       38.26       24.84    419.34 o 
 -11   8   2       38.69      537.70    684.73 o 
 -10   8   2        1.79       94.36    468.88 o 
  -9   8   2        7.73      -73.86    414.35 o 
  -8   8   2       26.75      -63.28    406.46 o 
  -7   8   2        7.33       -8.75    358.60 o 
  -6   8   2      216.61      257.76    351.19 o 
  -5   8   2        2.85     -118.93    360.43 o 
  -4   8   2       13.47       32.70    362.11 o 
  -3   8   2       24.62      105.52    411.26 o 
  -2   8   2      290.31      135.61    287.65 o 
  -1   8   2        1.82      -22.71    277.95 o 
   0   8   2       46.77      209.92    273.46 o 
   1   8   2       22.00     -402.90    843.98 o 
   2   8   2      327.01      445.36    292.12 o 
   3   8   2        1.31     -188.52    340.92 o 
   4   8   2      418.84      431.43    393.33 o 
   5   8   2       21.13       49.67    362.00 o 
   6   8   2      398.49      458.35    437.53 o 
   7   8   2       12.39       20.60    412.64 o 
   8   8   2      784.93     1053.67    556.03 o 
   9   8   2       56.40      213.76    558.92 o 
 -21   1   3       79.34       84.26    186.97 o 
 -20   1   3      257.06      249.50    297.36 o 
 -19   1   3      156.15      119.88    123.67 o 
 -18   1   3      259.62      360.09    109.35 o 
 -17   1   3      530.30      404.96    100.98 o 
 -16   1   3      284.18      244.49     74.47 o 
 -15   1   3      469.56      367.65     63.77 o 
 -14   1   3      670.59      711.99     55.05 o 
 -13   1   3      142.95      182.82     47.73 o 
 -12   1   3     1121.20     1086.85     47.84 o 
 -11   1   3      141.94      138.91     42.44 o 
 -10   1   3      273.46      297.52     34.24 o 
  -9   1   3     1904.41     1865.00     35.79 o 
  -8   1   3     4504.33     4489.09     94.40 o 
  -7   1   3        1.28        0.79      4.38 o 
  -6   1   3     4524.26     4421.04     44.64 o 
  -5   1   3     9409.08     9625.10     84.92 o 
  -4   1   3     4736.33     4473.46     55.67 o 
  -3   1   3     2236.36     2193.96     38.85 o 
  -2   1   3     5255.20     5297.40     53.45 o 
  -1   1   3     1409.01     1467.91     28.58 o 
   0   1   3      420.53      413.88     21.80 o 
   1   1   3     9230.07     9275.82     77.83 o 
   2   1   3     7686.48     7699.71     98.53 o 
   3   1   3     5226.95     5339.89     76.41 o 
   4   1   3     2786.20     2904.04     52.18 o 
   5   1   3      111.38      118.87     39.31 o 
   6   1   3      501.31      476.98     40.37 o 
   7   1   3      241.20      247.30     37.12 o 
   8   1   3      428.24      425.61     44.74 o 
   9   1   3     1323.97     1236.84     46.63 o 
  10   1   3     3216.01     3087.64     70.42 o 
  11   1   3      310.89      368.48     67.74 o 
  12   1   3     2250.66     2198.60     75.15 o 
  13   1   3      350.46      360.24     76.58 o 
  14   1   3      181.14       98.54     86.14 o 
  15   1   3      209.51      239.40    100.76 o 
  16   1   3      139.52       91.35    142.82 o 
  17   1   3      327.30      475.43    145.83 o 
  18   1   3       31.38      -14.55    198.60 o 
  19   1   3       36.64        8.46     47.88 o 
  20   1   3      163.09      317.04    138.31 o 
  21   1   3      415.58      337.24    202.85 o 
  22   1   3      134.99      147.22    189.16 o 
 -22   2   3        3.51      -10.89    388.90 o 
 -21   2   3       60.98      -88.26    377.03 o 
 -20   2   3       47.21      104.60    152.75 o 
 -19   2   3      741.36      923.75    206.90 o 
 -18   2   3        0.36        6.02    175.69 o 
 -17   2   3      185.35      185.50    122.14 o 
 -16   2   3       10.40        1.50     32.31 o 
 -15   2   3      848.22      832.21     76.19 o 
 -14   2   3       18.52       -9.78     34.06 o 
 -13   2   3      492.70      527.84     48.65 o 
 -12   2   3       12.83       11.56     38.96 o 
 -11   2   3     3784.55     4238.05     60.92 o 
 -10   2   3       21.50       58.13     73.66 o 
  -9   2   3    14488.79    14455.55    114.09 o 
  -8   2   3        6.86        4.22     15.11 o 
  -7   2   3     1527.45     1407.72     34.79 o 
  -6   2   3      110.66      130.94     29.27 o 
  -5   2   3      150.40      131.38     28.52 o 
  -4   2   3        1.08       -1.84     22.62 o 
  -3   2   3     1317.78     1127.22     27.86 o 
  -2   2   3        3.04        4.91     13.00 o 
  -1   2   3    20785.83    20599.76    113.01 o 
   0   2   3      259.99      262.23     30.71 o 
   1   2   3    43639.41    45029.27    346.62 o 
   2   2   3       14.04        1.88     12.72 o 
   3   2   3     1366.79     1336.07     34.13 o 
   4   2   3      156.01      181.58     45.69 o 
   5   2   3        2.26       51.98     36.24 o 
   6   2   3        2.21      -23.42     39.83 o 
   7   2   3     2281.18     2014.49     59.90 o 
   8   2   3       20.70       13.41     55.64 o 
   9   2   3     2398.90     2537.25     68.52 o 
  10   2   3      172.43      159.71     76.88 o 
  11   2   3      806.71      902.15     74.29 o 
  12   2   3       24.61       -8.32     35.59 o 
  13   2   3     4016.58     4051.80     95.54 o 
  14   2   3       21.95       -9.58     56.29 o 
  15   2   3       25.18        7.35     83.78 o 
  16   2   3        5.29      -25.65    113.77 o 
  17   2   3      495.47      431.08    148.95 o 
  18   2   3       24.68      -24.47     76.67 o 
  19   2   3       88.37       38.64    215.80 o 
  20   2   3        0.96      -44.74    213.53 o 
  21   2   3      599.18      480.85    278.05 o 
  22   2   3        4.06     -196.72    436.32 o 
 -24   3   3       82.92       34.53    578.61 o 
 -23   3   3        3.91        1.00    487.49 o 
 -22   3   3        6.62       16.47    330.06 o 
 -21   3   3       23.28       28.25    277.02 o 
 -20   3   3        9.04       97.98    283.48 o 
 -19   3   3        2.18       -2.20    337.79 o 
 -18   3   3      335.99      441.95    210.96 o 
 -17   3   3     1028.02     1192.08    202.59 o 
 -16   3   3       86.24      -39.24    169.43 o 
 -15   3   3        0.05     -130.24    228.46 o 
 -14   3   3       16.22       -1.25     15.79 o 
 -13   3   3        7.38       26.67     44.51 o 
 -12   3   3       10.55        4.52     15.01 o 
 -11   3   3     1881.27     1831.46     71.51 o 
 -10   3   3     1995.86     2005.60     65.36 o 
  -9   3   3       18.84       74.68     64.76 o 
  -8   3   3      801.52      741.80     51.46 o 
  -7   3   3      551.54      515.82     49.73 o 
  -6   3   3       29.65        7.77     14.59 o 
  -5   3   3      125.53      147.45     41.69 o 
  -4   3   3      293.67      201.77     40.80 o 
  -3   3   3     2582.27     2500.52     46.20 o 
  -2   3   3      661.93      601.39     36.66 o 
  -1   3   3       36.60      -11.81     20.44 o 
   0   3   3     1413.97     1319.39     38.77 o 
   1   3   3     1359.05     1279.13     43.11 o 
   2   3   3      169.20      128.96     42.98 o 
   3   3   3     1768.22     1758.97     41.35 o 
   4   3   3     1795.78     1727.91     50.24 o 
   5   3   3      695.52      726.82     64.88 o 
   6   3   3       21.56       72.78     64.15 o 
   7   3   3     1445.54     1542.79     70.88 o 
   8   3   3      564.92      464.74     78.70 o 
   9   3   3      829.82      882.05     83.85 o 
  10   3   3       54.72       35.73     83.82 o 
  11   3   3        3.01       16.99     74.36 o 
  12   3   3      326.71      243.90    101.77 o 
  13   3   3       45.15       15.27    102.85 o 
  14   3   3      272.57      201.81    114.16 o 
  15   3   3      468.61      410.13    124.01 o 
  16   3   3       32.28       41.31    136.74 o 
  17   3   3       33.12      159.83    167.90 o 
  18   3   3       10.05        4.11    198.74 o 
  19   3   3       26.60      185.28    276.91 o 
  20   3   3       45.50      156.68    307.73 o 
  21   3   3       20.06      190.14    847.41 o 
 -23   4   3        5.27     -105.89    394.00 o 
 -22   4   3        0.71       79.25    353.84 o 
 -21   4   3       62.02      167.91    342.37 o 
 -20   4   3     1133.51     1300.88    324.67 o 
 -19   4   3        5.19       88.72    247.79 o 
 -18   4   3      145.36      141.55    210.94 o 
 -17   4   3        0.21     -102.28    261.04 o 
 -16   4   3      989.58      844.19    234.22 o 
 -15   4   3        0.24       62.15    169.76 o 
 -14   4   3       18.48      -11.47     94.99 o 
 -13   4   3      126.30       36.52    197.36 o 
 -12   4   3     1921.80     2050.83    157.17 o 
 -11   4   3       49.25       40.34     63.17 o 
 -10   4   3      194.30      192.46    137.13 o 
  -9   4   3        6.54      106.37    110.98 o 
  -8   4   3     1735.54     1916.52     71.98 o 
  -7   4   3      286.64      267.97     68.52 o 
  -6   4   3     5081.77     5172.13     76.40 o 
  -5   4   3        0.65       -6.51     62.31 o 
  -4   4   3      763.69      718.91     52.91 o 
  -3   4   3       48.04       59.61     48.19 o 
  -2   4   3     1321.58     1382.90     48.62 o 
  -1   4   3        0.43        4.68      9.74 o 
   0   4   3     3508.24     3433.13     57.95 o 
   1   4   3      380.99      371.93     59.41 o 
   2   4   3     3238.35     3384.70     63.30 o 
   3   4   3      380.10      355.58     60.83 o 
   4   4   3     3815.33     4038.51     77.16 o 
   5   4   3       27.40       16.85     47.51 o 
   6   4   3     2501.12     2581.20     89.13 o 
   7   4   3        2.84       -1.19     22.28 o 
   8   4   3      190.21      153.59     85.63 o 
   9   4   3      179.53      154.28     86.41 o 
  10   4   3      200.52      176.52     94.26 o 
  11   4   3       71.40       87.74     64.21 o 
  12   4   3     3086.78     2888.64    136.92 o 
  13   4   3        0.52       -0.94    127.63 o 
  14   4   3      147.41       98.19    148.14 o 
  15   4   3       78.31      -83.49    155.47 o 
  16   4   3      567.87      532.64    220.16 o 
  17   4   3        1.61      168.75    269.52 o 
  18   4   3        2.70       38.16    455.54 o 
  19   4   3       59.97      140.20    536.47 o 
  20   4   3       79.95      197.71    458.19 o 
 -21   5   3        4.70     -123.73    412.85 o 
 -20   5   3      234.28      135.55    220.61 o 
 -19   5   3        9.00       34.32    286.91 o 
 -18   5   3      197.49      334.48    368.14 o 
 -17   5   3       51.57      221.82    237.17 o 
 -16   5   3      139.43      167.15    257.71 o 
 -15   5   3      219.28      283.68    221.87 o 
 -14   5   3       11.28       42.35    187.37 o 
 -13   5   3       29.85      -21.45    176.35 o 
 -12   5   3      488.55      521.49    170.71 o 
 -11   5   3       58.44       69.86    167.54 o 
 -10   5   3       59.77       31.28     92.58 o 
  -9   5   3       42.03       84.73    181.15 o 
  -8   5   3      429.84      574.29    112.88 o 
  -7   5   3        9.53        4.81     78.80 o 
  -6   5   3      401.10      425.58    101.63 o 
  -5   5   3      613.80      624.55     77.02 o 
  -4   5   3      666.78      617.02     76.25 o 
  -3   5   3       28.65      -12.77     52.79 o 
  -2   5   3      146.80      141.83     62.48 o 
  -1   5   3       12.77        4.91     20.62 o 
   0   5   3        0.01      -17.04     59.30 o 
   1   5   3        6.67       -2.76     45.20 o 
   2   5   3     1024.65     1041.96     83.04 o 
   3   5   3      107.42       71.10     64.78 o 
   4   5   3      752.55      683.69    106.40 o 
   5   5   3      126.08      102.71    110.15 o 
   6   5   3       10.79       -3.78     34.79 o 
   7   5   3        3.89     -135.08    138.20 o 
   8   5   3      230.99      295.09    127.12 o 
   9   5   3       64.67       23.33     52.36 o 
  10   5   3      473.77      456.06    141.94 o 
  11   5   3       32.37      102.00    142.95 o 
  12   5   3       68.79       12.53    140.51 o 
  13   5   3       44.65      -43.42    121.11 o 
  14   5   3      162.36      186.87    207.84 o 
  15   5   3        1.52     -200.23    296.25 o 
  16   5   3      137.09      -68.01    309.58 o 
  17   5   3       11.86      117.62    329.24 o 
  18   5   3       51.73      303.54    376.95 o 
 -19   6   3      162.40       90.64    424.50 o 
 -18   6   3       26.65      146.23    363.36 o 
 -17   6   3      109.88       48.45    348.64 o 
 -16   6   3        8.87       28.31    153.47 o 
 -15   6   3        2.09      -12.81    116.74 o 
 -14   6   3      128.46      236.33    256.94 o 
 -13   6   3        0.11       50.60    136.50 o 
 -12   6   3        0.44        8.02    248.63 o 
 -11   6   3      103.05       12.91     56.08 o 
 -10   6   3       24.24       42.37    200.26 o 
  -9   6   3       10.19       63.91    171.58 o 
  -8   6   3        5.20       60.47    189.47 o 
  -7   6   3      230.84      119.48    137.42 o 
  -6   6   3       36.83       91.86    107.42 o 
  -5   6   3      119.13       69.30    136.97 o 
  -4   6   3       10.69       19.43    123.87 o 
  -3   6   3      118.06       68.59     82.24 o 
  -2   6   3       26.11        3.24     16.55 o 
  -1   6   3       26.75       20.54    116.81 o 
   0   6   3       40.76       15.83     74.57 o 
   1   6   3     2378.16     2271.25     98.54 o 
   2   6   3      127.55       84.46    152.98 o 
   3   6   3      445.08      323.46    120.74 o 
   4   6   3       35.19       20.88     86.58 o 
   5   6   3     1468.27     1441.02    141.25 o 
   6   6   3      265.64      300.88    147.01 o 
   7   6   3      420.39      305.64    169.06 o 
   8   6   3        0.91      -88.55     88.55 o 
   9   6   3      175.24       64.58    215.51 o 
  10   6   3       29.26        4.40    140.84 o 
  11   6   3      342.00       40.04    286.16 o 
  12   6   3       53.22       31.52    305.45 o 
  13   6   3       12.43      121.42    323.41 o 
  14   6   3        0.91       19.35    321.51 o 
  15   6   3      150.06       31.20    137.27 o 
  16   6   3        7.51      164.21    395.33 o 
 -15   7   3       52.26     -114.34    379.02 o 
 -14   7   3       32.51      -21.30    328.02 o 
 -13   7   3       34.80      156.10    272.91 o 
 -12   7   3        0.55       68.99    326.26 o 
 -11   7   3       31.61       72.48    136.69 o 
 -10   7   3       10.05      146.49    211.43 o 
  -9   7   3       75.92       80.25    255.68 o 
  -8   7   3       44.78       60.43    175.84 o 
  -7   7   3      247.79      249.93    170.60 o 
  -6   7   3       10.24       46.02    243.37 o 
  -5   7   3       27.56       36.96    170.24 o 
  -4   7   3       64.39       57.46    189.49 o 
  -3   7   3       52.33       80.21    190.34 o 
  -2   7   3       27.95       10.61    189.59 o 
  -1   7   3       75.35       60.08    189.48 o 
   0   7   3        1.22       84.53    176.13 o 
   1   7   3       36.93       19.05    186.86 o 
   2   7   3       52.61      107.70    182.70 o 
   3   7   3      146.57      105.18    193.94 o 
   4   7   3       10.32      -72.22    185.77 o 
   5   7   3       65.24       24.85    118.30 o 
   6   7   3       31.29      -66.58    227.88 o 
   7   7   3       94.00        3.59    165.72 o 
   8   7   3        5.80     -145.24    326.04 o 
   9   7   3      121.85       -8.47    349.40 o 
  10   7   3      137.60       48.81    137.85 o 
  11   7   3       13.50       80.60    361.68 o 
  12   7   3        1.86      -95.44    552.59 o 
 -11   8   3        0.23       64.76    587.52 o 
 -10   8   3       59.45      -85.57    404.11 o 
  -9   8   3        6.85     -197.25    410.51 o 
  -8   8   3       58.16      111.70    430.04 o 
  -7   8   3        9.67     -152.52    287.37 o 
  -6   8   3       29.57      302.86    350.08 o 
  -5   8   3        1.44       26.25    331.15 o 
  -4   8   3      549.71      660.59    352.09 o 
  -3   8   3       24.48        4.07    274.65 o 
  -2   8   3      240.24      280.84    329.78 o 
  -1   8   3       29.44      188.52    339.45 o 
   0   8   3      169.08      186.32    291.20 o 
   1   8   3        5.83      -22.54    243.82 o 
   2   8   3        0.57      -47.31    336.72 o 
   3   8   3       46.07       22.32    373.52 o 
   4   8   3      557.21      761.46    394.59 o 
   5   8   3       11.56      -33.89    389.05 o 
   6   8   3     1484.37     1796.67    374.98 o 
   7   8   3       51.46      -72.96    394.42 o 
   8   8   3       74.07      109.25    627.58 o 
 -19   0   4       10.58       48.73    214.71 o 
 -18   0   4      506.96      436.62    132.48 o 
 -17   0   4        1.06      -36.32     81.49 o 
 -16   0   4     1418.24     1447.90    106.83 o 
 -15   0   4       65.59       78.88     90.84 o 
 -14   0   4      856.13      889.35     87.00 o 
 -13   0   4        4.21      -12.48     76.08 o 
 -12   0   4     4859.87     4808.32    106.08 o 
 -11   0   4        1.14       -2.12     72.04 o 
 -10   0   4     1523.56     1501.89     58.51 o 
  -9   0   4       44.56       55.73     51.32 o 
  -8   0   4      672.71      668.35     41.56 o 
  -7   0   4       14.73       22.82     23.71 o 
  -6   0   4     6773.38     7447.23    181.41 o 
  -5   0   4       17.73       52.62     24.16 o 
  -4   0   4      133.47      124.96     40.45 o 
   0   0   4    13448.31    13885.26    108.12 o 
   1   0   4       19.01       56.75     35.61 o 
   2   0   4     1030.50     1009.45     42.33 o 
   3   0   4       67.81      105.01     35.38 o 
   4   0   4    12686.89    13059.17    339.73 o 
   5   0   4       69.44       74.90     39.46 o 
   6   0   4     2572.05     2385.64     87.95 o 
   7   0   4        7.65        0.46     16.37 o 
   8   0   4       52.81       33.60     32.75 o 
   9   0   4        4.19       -8.64     64.02 o 
  10   0   4     1141.41     1095.88     70.90 o 
  11   0   4       16.13       21.93    194.47 o 
  12   0   4     1541.80     1564.40    136.79 o 
  13   0   4        2.69       18.70    125.61 o 
  14   0   4        7.50        0.00    132.34 o 
  15   0   4        3.64        1.51    137.86 o 
  16   0   4      176.95       12.56     72.92 o 
  17   0   4        7.68       32.63     70.41 o 
  18   0   4     1899.59     1824.75    161.76 o 
  19   0   4       11.23       -5.87     68.38 o 
  20   0   4      187.26      157.62    221.33 o 
  21   0   4       29.37      -18.95    252.93 o 
  22   0   4      164.75      205.78    284.09 o 
 -21   1   4      128.25      391.66    310.14 o 
 -20   1   4      450.25      465.15    187.47 o 
 -19   1   4       93.63       28.89    157.54 o 
 -18   1   4      278.35      244.11    134.51 o 
 -17   1   4      232.63      172.46     80.12 o 
 -16   1   4      115.82       99.84     59.69 o 
 -15   1   4      488.58      496.44     59.46 o 
 -14   1   4      602.85      683.50     61.47 o 
 -13   1   4     1539.81     1571.44     56.91 o 
 -12   1   4     1659.94     1572.24     51.07 o 
 -11   1   4      527.38      499.96     45.19 o 
 -10   1   4      229.10      185.84     43.58 o 
  -9   1   4      917.03      948.32     46.69 o 
  -8   1   4     1396.29     1362.05     62.32 o 
  -7   1   4      334.05      330.60     27.75 o 
  -6   1   4     9675.76     9449.11     86.28 o 
  -5   1   4     6717.71     6416.17     69.10 o 
  -4   1   4      455.85      437.73     30.28 o 
  -3   1   4     7207.22     6834.16     64.64 o 
  -2   1   4     7096.32     7361.47     71.02 o 
  -1   1   4        1.30       -0.74      6.62 o 
   0   1   4     7251.92     7668.87     55.97 o 
   1   1   4     1757.38     1776.50     41.37 o 
   2   1   4     4725.97     4972.42     63.88 o 
   3   1   4      110.21      124.25     36.79 o 
   4   1   4      957.17      928.37     42.58 o 
   5   1   4       36.88       16.31     52.04 o 
   6   1   4     1025.17      922.70     45.91 o 
   7   1   4      540.54      550.35     38.25 o 
   8   1   4      671.64      645.76     45.28 o 
   9   1   4     1706.93     1584.12     59.56 o 
  10   1   4      268.91      211.91     66.13 o 
  11   1   4      300.17      360.49     71.02 o 
  12   1   4     1591.45     1718.25     79.66 o 
  13   1   4        4.98       12.52     61.39 o 
  14   1   4      148.90      202.99     94.00 o 
  15   1   4       25.27        5.19     43.64 o 
  16   1   4       74.09      149.64    150.72 o 
  17   1   4      133.78       80.22    139.75 o 
  18   1   4      347.98      446.98    133.78 o 
  19   1   4      131.90      140.21    131.20 o 
  20   1   4      379.70      547.42    204.80 o 
  21   1   4        0.71       64.89    213.21 o 
 -23   2   4      631.34      886.66    448.09 o 
 -22   2   4        4.00     -117.44    390.74 o 
 -21   2   4      360.49      399.70    202.93 o 
 -20   2   4        0.76      -17.67    208.11 o 
 -19   2   4      996.51      911.58    191.40 o 
 -18   2   4        2.39       36.95    163.96 o 
 -17   2   4       33.72       33.30    134.45 o 
 -16   2   4        8.01       17.49     45.55 o 
 -15   2   4     2028.91     1813.17     93.46 o 
 -14   2   4       16.90        7.54     59.09 o 
 -13   2   4      325.74      296.84     47.50 o 
 -12   2   4       39.31       16.87     48.33 o 
 -11   2   4     1624.78     1631.09     44.08 o 
 -10   2   4       71.07       85.48     47.41 o 
  -9   2   4     1832.88     1846.56     42.94 o 
  -8   2   4       20.93       34.35     31.63 o 
  -7   2   4        0.99       -1.63     10.41 o 
  -6   2   4        3.11       -4.76     25.23 o 
  -5   2   4     3093.64     3254.26     38.40 o 
  -4   2   4       17.02       12.02     15.66 o 
  -3   2   4      493.29      591.87     30.98 o 
  -2   2   4      180.33      119.20     37.89 o 
  -1   2   4     2409.32     3222.57    149.81 o 
   0   2   4       27.87        4.68     16.02 o 
   1   2   4     3783.43     3989.71     46.30 o 
   2   2   4        8.71       44.05     25.60 o 
   3   2   4     3064.67     3180.01     62.12 o 
   4   2   4       35.21       33.93     37.46 o 
   5   2   4      952.72      895.04     53.88 o 
   6   2   4       22.94        2.17     39.01 o 
   7   2   4      678.97      661.81     59.70 o 
   8   2   4        1.52      -44.86     64.47 o 
   9   2   4     4075.89     3953.95     84.02 o 
  10   2   4       41.76       23.97     54.85 o 
  11   2   4       88.41       85.88     45.28 o 
  12   2   4       14.80       44.27     81.04 o 
  13   2   4      647.06      626.13    102.01 o 
  14   2   4       11.96       14.66     57.64 o 
  15   2   4      226.39      197.66    143.53 o 
  16   2   4       31.58      -42.00    145.40 o 
  17   2   4      294.61      223.43    167.92 o 
  18   2   4        4.00      -55.41    137.41 o 
  19   2   4        0.20      -16.08     99.16 o 
  20   2   4        1.15      -73.10    260.84 o 
  21   2   4       18.60       -0.61    293.40 o 
 -24   3   4        0.33      235.71    569.87 o 
 -23   3   4       36.35      153.18    470.74 o 
 -22   3   4       64.06      -24.05    259.96 o 
 -21   3   4        1.61      -28.75    277.96 o 
 -20   3   4       57.10       31.77    193.61 o 
 -19   3   4      376.25      392.89    232.27 o 
 -18   3   4      783.44      800.37    219.70 o 
 -17   3   4      175.15      226.74    161.51 o 
 -16   3   4      186.83      193.45    176.07 o 
 -15   3   4      521.87      607.63    146.96 o 
 -14   3   4      194.39      146.10    127.22 o 
 -13   3   4       82.90      127.66    134.98 o 
 -12   3   4      190.37      138.66    135.10 o 
 -11   3   4     1132.46     1090.65     80.61 o 
 -10   3   4       56.49       67.46     71.34 o 
  -9   3   4     1817.08     1819.08     53.77 o 
  -8   3   4     1151.80     1072.46     53.43 o 
  -7   3   4      784.07      696.51     46.17 o 
  -6   3   4       87.96       93.13     38.55 o 
  -5   3   4       76.74       68.85     36.31 o 
  -4   3   4      120.28       91.79     34.59 o 
  -3   3   4      857.40      793.09     40.00 o 
  -2   3   4       25.88      -21.17     25.68 o 
  -1   3   4     3572.22     3454.16     56.07 o 
   0   3   4     1902.05     1814.34     43.16 o 
   1   3   4      277.41      265.06     45.51 o 
   2   3   4        2.69       -1.48     33.04 o 
   3   3   4      133.27      123.16     39.97 o 
   4   3   4       67.91       81.17     52.07 o 
   5   3   4       19.82        8.72     16.75 o 
   6   3   4     1162.94     1084.96     74.62 o 
   7   3   4     1889.10     1852.92     70.06 o 
   8   3   4      197.92      167.95     78.71 o 
   9   3   4      446.30      424.00     82.04 o 
  10   3   4      741.32      640.40     95.18 o 
  11   3   4      139.49      227.69     97.01 o 
  12   3   4      257.81      166.90     89.03 o 
  13   3   4      457.69      537.79    115.11 o 
  14   3   4      236.79      250.32    132.81 o 
  15   3   4      204.55      138.84    123.99 o 
  16   3   4        1.72      -26.79    159.27 o 
  17   3   4      258.84      332.52    172.15 o 
  18   3   4       28.73       59.82    201.69 o 
  19   3   4        3.15      -31.97    267.76 o 
  20   3   4       44.04     -236.35    443.89 o 
 -23   4   4       27.54      124.88    429.13 o 
 -22   4   4     1144.22     1064.48    379.80 o 
 -21   4   4       37.86        1.19    200.05 o 
 -20   4   4      209.24      243.94    260.38 o 
 -19   4   4        0.01      -42.10    252.94 o 
 -18   4   4        0.66       -2.05     10.97 o 
 -17   4   4       99.54        4.68    140.92 o 
 -16   4   4        6.22      145.37    226.47 o 
 -15   4   4        0.72       13.00    183.43 o 
 -14   4   4     3871.09     4150.50    178.97 o 
 -13   4   4        4.56      -44.61    168.43 o 
 -12   4   4     1356.81     1368.13    161.55 o 
 -11   4   4        4.82       86.01    144.20 o 
 -10   4   4      555.12      542.16    139.54 o 
  -9   4   4      174.18      107.21    112.97 o 
  -8   4   4     2249.78     2077.88    105.68 o 
  -7   4   4       22.64       -2.59     43.34 o 
  -6   4   4      935.18      879.40     60.07 o 
  -5   4   4        5.28      -48.83     48.83 o 
  -4   4   4     3511.52     3532.18     75.97 o 
  -3   4   4       60.04       21.10     60.79 o 
  -2   4   4     1028.51      973.95     55.78 o 
  -1   4   4      326.57      276.83     58.26 o 
   0   4   4      395.32      414.11     59.33 o 
   1   4   4      443.48      312.60     71.07 o 
   2   4   4     3679.14     3763.07     64.96 o 
   3   4   4       43.79        5.74     33.96 o 
   4   4   4      888.71      770.35     81.47 o 
   5   4   4        5.92      -33.95     72.30 o 
   6   4   4      113.50      143.16     90.42 o 
   7   4   4        9.17      -36.54     98.15 o 
   8   4   4     1483.10     1492.17    109.21 o 
   9   4   4      235.46      252.93    108.43 o 
  10   4   4     3484.49     3617.20    106.91 o 
  11   4   4        8.02      -10.59     69.46 o 
  12   4   4      126.53      130.95    116.08 o 
  13   4   4       10.06      -50.09    132.27 o 
  14   4   4        0.08        5.63    148.27 o 
  15   4   4       61.04      127.69    172.48 o 
  16   4   4       15.39      -73.95    165.80 o 
  17   4   4        0.85       51.22    222.89 o 
  18   4   4      838.59     1071.71    331.55 o 
  19   4   4        0.93       28.02    371.83 o 
 -21   5   4      129.32       30.12    566.45 o 
 -20   5   4      183.03      459.07    705.93 o 
 -19   5   4        1.38       43.53    287.12 o 
 -18   5   4       65.02      -73.84    109.89 o 
 -17   5   4        0.24      -26.57    274.58 o 
 -16   5   4      165.02      -77.33    259.70 o 
 -15   5   4        2.98       20.26    188.68 o 
 -14   5   4      306.14      507.41    215.77 o 
 -13   5   4      240.99      357.53    190.83 o 
 -12   5   4      199.62      287.00    160.80 o 
 -11   5   4        0.06       22.78    208.18 o 
 -10   5   4      191.95      238.56    272.59 o 
  -9   5   4      102.51      174.17    126.22 o 
  -8   5   4       50.51      161.27     94.34 o 
  -7   5   4       83.69       21.12     88.49 o 
  -6   5   4      884.36     1025.22     95.06 o 
  -5   5   4      146.33       74.25     55.11 o 
  -4   5   4       33.71       27.97     45.89 o 
  -3   5   4       49.80       56.98     78.37 o 
  -2   5   4      388.32      443.05     73.11 o 
  -1   5   4       24.21       16.22     23.51 o 
   0   5   4       57.58      102.91     74.50 o 
   1   5   4      262.12      308.06     81.12 o 
   2   5   4      291.14      277.31     80.60 o 
   3   5   4      236.37      148.26     93.65 o 
   4   5   4      441.51      417.76    100.63 o 
   5   5   4      302.37      208.74    106.53 o 
   6   5   4       23.50       10.73    114.17 o 
   7   5   4        8.06      -11.84    128.91 o 
   8   5   4        0.70      -32.37     74.75 o 
   9   5   4      257.58      281.17    142.14 o 
  10   5   4      661.45      642.82    138.88 o 
  11   5   4       13.52      -13.53    151.68 o 
  12   5   4      306.95      329.19    186.34 o 
  13   5   4      223.92      187.22    183.71 o 
  14   5   4        0.53       72.87    211.40 o 
  15   5   4        2.84        8.59    258.36 o 
  16   5   4       36.41      -37.42    421.16 o 
  17   5   4        0.33       98.09    397.58 o 
 -19   6   4      120.93      153.63    411.21 o 
 -18   6   4       41.62      -48.76    329.09 o 
 -17   6   4      518.24      665.85    356.37 o 
 -16   6   4        2.24       -9.47    314.69 o 
 -15   6   4      338.37      726.30    317.39 o 
 -14   6   4        0.45      -77.81    304.55 o 
 -13   6   4      137.30      -45.70    252.01 o 
 -12   6   4        4.46       15.55     72.41 o 
 -11   6   4      741.20      925.31    223.69 o 
 -10   6   4       70.11       38.86    151.58 o 
  -9   6   4       27.76       13.39    168.97 o 
  -8   6   4        0.00       -5.95     92.93 o 
  -7   6   4     1331.61     1333.77    138.58 o 
  -6   6   4       16.17        2.05     28.82 o 
  -5   6   4       89.23       40.90     75.17 o 
  -4   6   4        1.54       29.28    112.76 o 
  -3   6   4     3156.11     3259.48    122.63 o 
  -2   6   4       40.15       60.75    106.81 o 
  -1   6   4       25.37       27.11     89.64 o 
   0   6   4        4.41       -2.14     74.34 o 
   1   6   4      495.47      577.75    125.52 o 
   2   6   4       84.75       37.99    129.30 o 
   3   6   4     5336.46     6057.20    138.34 o 
   4   6   4        3.67      -22.23     79.88 o 
   5   6   4     1638.69     1675.30    153.22 o 
   6   6   4        4.24       81.85    129.73 o 
   7   6   4     2613.05     2731.00    158.77 o 
   8   6   4        1.08       -1.93    164.43 o 
   9   6   4      263.20      234.99    163.47 o 
  10   6   4       17.71       55.87    223.72 o 
  11   6   4      503.53      451.34    230.12 o 
  12   6   4        1.68      124.82    253.57 o 
  13   6   4      136.32      123.79    303.53 o 
  14   6   4        0.49       21.35    353.76 o 
  15   6   4      305.43      428.55    368.48 o 
 -16   7   4        0.28      708.25    566.28 o 
 -15   7   4       75.17      288.20    544.09 o 
 -14   7   4        3.42      146.80    404.33 o 
 -13   7   4       32.19       27.64    336.37 o 
 -12   7   4        5.32     -116.16    312.57 o 
 -11   7   4       89.84       87.80    248.18 o 
 -10   7   4       21.43     -191.34    297.68 o 
  -9   7   4        0.50      -19.90    104.19 o 
  -8   7   4       85.22      136.75    178.39 o 
  -7   7   4      351.96      649.56    220.09 o 
  -6   7   4       30.59      -90.77    146.10 o 
  -5   7   4      345.24      377.83    174.96 o 
  -4   7   4        2.26        7.16    187.64 o 
  -3   7   4        0.57      -94.43    198.77 o 
  -2   7   4        3.71      -68.27    195.31 o 
  -1   7   4      311.51      440.26    192.61 o 
   0   7   4        0.08     -185.01    187.88 o 
   1   7   4      398.16      347.70    175.89 o 
   2   7   4       37.26       11.30    173.83 o 
   3   7   4       18.82      -37.23    187.80 o 
   4   7   4       11.28       70.48    148.46 o 
   5   7   4       40.45       18.32    209.87 o 
   6   7   4        7.93      -25.77    215.65 o 
   7   7   4      829.56      889.47    244.48 o 
   8   7   4        8.11      -26.05    292.52 o 
   9   7   4       63.39      229.73    346.66 o 
  10   7   4        6.07     -207.76    385.50 o 
  11   7   4      172.06      215.32    376.60 o 
  12   7   4        1.42     -117.78    404.49 o 
 -11   8   4        0.12       86.09    571.96 o 
 -10   8   4        5.73     -205.98    400.88 o 
  -9   8   4        1.17      -22.72    390.64 o 
  -8   8   4       13.41       49.37    313.29 o 
  -7   8   4       20.36      151.88    349.66 o 
  -6   8   4      202.34      302.70    359.38 o 
  -5   8   4        0.23     -345.44    345.44 o 
  -4   8   4       46.91      -39.43    290.37 o 
  -3   8   4      101.81      184.91    255.81 o 
  -2   8   4      219.77      481.67    339.66 o 
  -1   8   4        0.22     -328.19    337.61 o 
   0   8   4      116.08      329.20    536.49 o 
   1   8   4        3.27       25.64    288.98 o 
   2   8   4       63.64      -73.24    250.26 o 
   3   8   4       20.40       16.08    102.94 o 
   4   8   4      573.47      476.11    305.53 o 
   5   8   4      185.46       53.66    410.91 o 
   6   8   4       31.73       55.40    393.90 o 
   7   8   4       71.57      293.65    562.70 o 
 -22   1   5      125.23      320.97    529.86 o 
 -21   1   5      507.27      417.64    270.57 o 
 -20   1   5      280.23      306.70    218.92 o 
 -19   1   5       84.19       68.96    258.39 o 
 -18   1   5     1235.42     1219.42    130.25 o 
 -17   1   5      191.02      196.72     97.70 o 
 -16   1   5     1442.35     1423.43     75.79 o 
 -15   1   5      837.59      832.55     66.68 o 
 -14   1   5      933.84      899.84     61.87 o 
 -13   1   5      379.81      328.28     54.69 o 
 -12   1   5       63.98       43.27     43.33 o 
 -11   1   5      427.23      413.83     47.39 o 
 -10   1   5        6.00       -9.79     33.03 o 
  -9   1   5     2092.65     1949.36     54.30 o 
  -8   1   5      288.42      274.31     52.17 o 
  -7   1   5     3547.02     3297.35     56.61 o 
  -6   1   5     9718.28     9065.37     85.59 o 
  -5   1   5      226.23      239.47     35.45 o 
  -4   1   5     7084.51     6901.09     70.00 o 
  -3   1   5     8831.45     9364.63    114.16 o 
  -2   1   5      258.98      260.51     27.45 o 
  -1   1   5     3814.81     3876.26     46.57 o 
   0   1   5      107.94      127.47     22.66 o 
   1   1   5      521.77      512.84     36.65 o 
   2   1   5      994.91     1054.88     25.92 o 
   3   1   5     2092.15     2068.94     48.16 o 
   4   1   5     1565.78     1508.09     46.36 o 
   5   1   5      728.27      669.06     49.64 o 
   6   1   5     1408.04     1407.50     50.19 o 
   7   1   5       75.43       26.25     49.35 o 
   8   1   5      425.72      435.65     56.77 o 
   9   1   5      269.95      299.45     65.68 o 
  10   1   5        2.03      -10.46     25.63 o 
  11   1   5     1185.07     1262.44     78.18 o 
  12   1   5     1436.11     1357.03     93.63 o 
  13   1   5        5.99      -28.67     75.60 o 
  14   1   5      625.95      501.84    138.25 o 
  15   1   5       15.26       83.16    132.70 o 
  16   1   5        4.45       27.40    105.46 o 
  17   1   5      379.76      309.35    136.94 o 
  18   1   5       89.75      127.27    171.82 o 
  19   1   5      109.08       56.10    190.44 o 
  20   1   5        0.49       72.62    174.08 o 
  21   1   5       52.24       54.28    233.00 o 
 -24   2   5       12.50      303.91    493.10 o 
 -23   2   5        3.57      280.89    394.55 o 
 -22   2   5        5.28      162.41    238.54 o 
 -21   2   5       88.11       54.08    230.22 o 
 -20   2   5       15.34      106.95    175.19 o 
 -19   2   5       67.84       34.73    162.92 o 
 -18   2   5       12.54      -31.68    208.77 o 
 -17   2   5     4914.98     4908.30    159.57 o 
 -16   2   5        0.48      -81.11     81.11 o 
 -15   2   5     1336.14     1396.60     72.22 o 
 -14   2   5        0.58        3.34     17.93 o 
 -13   2   5        0.70       45.46     62.77 o 
 -12   2   5        4.35       15.73     25.57 o 
 -11   2   5     3834.00     3721.77     59.70 o 
 -10   2   5        0.31        1.95     12.65 o 
  -9   2   5     5523.38     5796.21     59.01 o 
  -8   2   5       15.50       17.05     22.25 o 
  -7   2   5     6491.86     6864.25    104.02 o 
  -6   2   5        1.74       10.86     26.89 o 
  -5   2   5      439.38      418.33     44.37 o 
  -4   2   5        0.67       -1.80     10.34 o 
  -3   2   5     1651.66     1815.28     67.97 o 
  -2   2   5        0.19       -2.75     12.37 o 
  -1   2   5      861.77      753.23     40.03 o 
   0   2   5       59.03       50.46     36.38 o 
   1   2   5      542.40      542.35     32.64 o 
   2   2   5       22.38      -10.36     35.95 o 
   3   2   5        0.13       13.84     19.06 o 
   4   2   5       18.95        1.58     15.61 o 
   5   2   5     1163.26     1063.30     51.09 o 
   6   2   5       21.28       -5.60     22.38 o 
   7   2   5     2211.93     1996.71     67.61 o 
   8   2   5       60.37       15.04     23.18 o 
   9   2   5     1263.66     1174.78     79.71 o 
  10   2   5        9.61       25.57     25.91 o 
  11   2   5      717.12      802.73     87.22 o 
  12   2   5       74.47      112.90     79.64 o 
  13   2   5      446.86      363.23    103.67 o 
  14   2   5        3.62       47.89    131.59 o 
  15   2   5     3497.58     3792.77    130.76 o 
  16   2   5       16.40        9.97     74.71 o 
  17   2   5      160.94       55.45    176.16 o 
  18   2   5       22.94      165.84    211.24 o 
  19   2   5       71.41      142.53    238.57 o 
  20   2   5        0.06       51.59    279.41 o 
 -25   3   5        9.06     -146.60    583.86 o 
 -24   3   5      103.75      136.93    510.60 o 
 -23   3   5       99.77       63.06    206.52 o 
 -22   3   5       47.22      -45.74    290.06 o 
 -21   3   5      454.65      291.32    281.70 o 
 -20   3   5       14.10       77.82    185.20 o 
 -19   3   5       42.73      -31.57    215.00 o 
 -18   3   5       43.87       27.76    103.71 o 
 -17   3   5      368.15      432.92    182.77 o 
 -16   3   5      429.13      486.60    163.02 o 
 -15   3   5     1252.21     1226.45    151.56 o 
 -14   3   5       16.79      128.41    133.16 o 
 -13   3   5        0.02       10.54     53.94 o 
 -12   3   5       10.40       12.27     64.35 o 
 -11   3   5      234.38      208.08    108.96 o 
 -10   3   5       48.05      102.65     93.60 o 
  -9   3   5     2646.65     2510.69     65.58 o 
  -8   3   5      854.60      730.61     46.55 o 
  -7   3   5       30.49       -0.49     26.22 o 
  -6   3   5      412.79      408.57     41.41 o 
  -5   3   5      862.48      810.48     39.69 o 
  -4   3   5      109.75       89.73     50.27 o 
  -3   3   5        0.09      -20.23     28.70 o 
  -2   3   5     1207.51     1023.39     56.21 o 
  -1   3   5     2506.70     2403.89     61.56 o 
   0   3   5      821.96      729.49     46.29 o 
   1   3   5      129.12      141.87     37.11 o 
   2   3   5      143.64      108.24     44.34 o 
   3   3   5       62.49       52.11     45.18 o 
   4   3   5       11.77       24.59     62.24 o 
   5   3   5     1323.02     1255.31     72.48 o 
   6   3   5     1254.20     1184.86     78.19 o 
   7   3   5      145.82      203.70     75.53 o 
   8   3   5      115.19       32.07     87.26 o 
   9   3   5      717.37      826.30     96.73 o 
  10   3   5      189.38      195.72    100.93 o 
  11   3   5       96.94       53.59    117.99 o 
  12   3   5      161.83      115.04    110.59 o 
  13   3   5      796.27      668.67    118.95 o 
  14   3   5      107.67       72.64    122.76 o 
  15   3   5       66.19       92.78    126.57 o 
  16   3   5      460.42      264.96    178.21 o 
  17   3   5      124.97       98.85    278.58 o 
  18   3   5        4.75       -6.62    155.38 o 
  19   3   5       28.16       48.09    287.84 o 
 -23   4   5       29.51      247.80    402.40 o 
 -22   4   5      467.02      505.19    346.12 o 
 -21   4   5       29.97     -238.91    304.57 o 
 -20   4   5      855.72     1019.58    275.90 o 
 -19   4   5        6.09        3.55    250.43 o 
 -18   4   5       90.78       93.42    183.35 o 
 -17   4   5        0.43       -4.17     23.39 o 
 -16   4   5       35.32      107.42    198.61 o 
 -15   4   5       38.16       66.78    182.77 o 
 -14   4   5     1184.81      991.68    163.72 o 
 -13   4   5      282.86      212.59    194.32 o 
 -12   4   5       11.50      -41.32     83.31 o 
 -11   4   5       12.71      -17.07    174.91 o 
 -10   4   5      856.05      940.31    109.75 o 
  -9   4   5        5.99       -9.46     50.34 o 
  -8   4   5      749.63      668.29     82.48 o 
  -7   4   5       81.62       21.99    101.13 o 
  -6   4   5      916.15      939.78     72.84 o 
  -5   4   5       64.35       45.15     41.69 o 
  -4   4   5      237.35      251.44     68.99 o 
  -3   4   5      104.17       37.29     81.94 o 
  -2   4   5      800.20      795.13     78.46 o 
  -1   4   5       97.04       72.48     41.49 o 
   0   4   5    19935.66    20879.10    149.66 o 
   1   4   5      117.67       99.33     57.37 o 
   2   4   5      647.12      586.99     67.24 o 
   3   4   5        1.80        1.82     16.26 o 
   4   4   5      789.01      826.66     88.26 o 
   5   4   5        5.16       -6.00     97.48 o 
   6   4   5        3.06        5.81     51.54 o 
   7   4   5       27.11       -0.28     78.05 o 
   8   4   5     5359.34     5089.93    133.57 o 
   9   4   5      171.76      175.72    102.31 o 
  10   4   5     1717.04     1488.36    120.99 o 
  11   4   5        4.39       54.17    127.49 o 
  12   4   5       26.44       13.56    140.29 o 
  13   4   5        3.48        7.37    145.38 o 
  14   4   5       75.88      315.91    156.53 o 
  15   4   5       13.12       26.79    187.45 o 
  16   4   5      126.95      153.06    144.04 o 
  17   4   5       34.83      214.43    250.43 o 
  18   4   5      357.29      569.75    354.81 o 
 -22   5   5       39.12      250.22    445.82 o 
 -21   5   5       53.05     -192.91    413.84 o 
 -20   5   5       11.23       -6.59    366.01 o 
 -19   5   5       10.84       72.75    304.11 o 
 -18   5   5       12.43       68.06    368.25 o 
 -17   5   5        2.82     -182.71    281.52 o 
 -16   5   5      276.34      517.67    256.50 o 
 -15   5   5       43.69      -28.53    246.34 o 
 -14   5   5      254.71      381.12    220.79 o 
 -13   5   5        6.95       24.49     87.44 o 
 -12   5   5      107.50      162.25    190.71 o 
 -11   5   5      146.15      103.72    162.55 o 
 -10   5   5      792.50      924.81    152.24 o 
  -9   5   5       61.95       72.30     79.99 o 
  -8   5   5       27.74      -26.09     37.85 o 
  -7   5   5      166.68      146.80    124.74 o 
  -6   5   5      167.63      109.97    109.99 o 
  -5   5   5        0.08       12.65     92.43 o 
  -4   5   5      691.34      702.92    100.48 o 
  -3   5   5      227.44      284.66     94.23 o 
  -2   5   5      277.73      350.55     90.22 o 
  -1   5   5       87.65       60.38     77.92 o 
   0   5   5      332.33      346.84     85.34 o 
   1   5   5        5.23       -0.07     76.12 o 
   2   5   5        0.27      -45.72    110.40 o 
   3   5   5       92.47      -10.65     88.17 o 
   4   5   5     1796.94     1799.06    113.87 o 
   5   5   5       28.30      -11.84    111.79 o 
   6   5   5       18.77       13.38     53.75 o 
   7   5   5        0.28      -55.29     90.65 o 
   8   5   5       86.01       36.87    114.83 o 
   9   5   5      235.04      238.66    125.85 o 
  10   5   5     1625.23     1662.06    158.91 o 
  11   5   5      208.35      141.83    154.71 o 
  12   5   5      134.88      274.27    169.09 o 
  13   5   5        0.66      -48.06    190.47 o 
  14   5   5      280.65      201.41    210.62 o 
  15   5   5        8.27       30.77    273.90 o 
  16   5   5        8.65       54.02    297.60 o 
 -19   6   5       19.12       58.67    388.00 o 
 -18   6   5       28.64      157.68    275.13 o 
 -17   6   5        2.39      159.57    318.56 o 
 -16   6   5       16.28       78.74    315.33 o 
 -15   6   5        4.81      313.55    216.07 o 
 -14   6   5        4.97       18.46    265.63 o 
 -13   6   5      563.08      510.10    231.86 o 
 -12   6   5       46.27      170.00    224.19 o 
 -11   6   5        3.65       97.14    238.07 o 
 -10   6   5        2.52      148.72    188.75 o 
  -9   6   5      186.46      114.58     96.56 o 
  -8   6   5        7.03      -13.40    143.11 o 
  -7   6   5      332.88      239.89    125.79 o 
  -6   6   5       50.41       90.86    116.76 o 
  -5   6   5      424.71      469.78    121.89 o 
  -4   6   5      275.83      204.75    119.22 o 
  -3   6   5      435.55      352.07    144.58 o 
  -2   6   5      169.67      238.54    119.54 o 
  -1   6   5      107.78       88.18    127.16 o 
   0   6   5        8.60      -39.66    120.63 o 
   1   6   5      420.79      414.62    115.91 o 
   2   6   5      194.17      216.85    148.75 o 
   3   6   5     1109.69     1067.43    137.90 o 
   4   6   5        6.85     -147.48    160.93 o 
   5   6   5      794.95      704.60    144.76 o 
   6   6   5      339.63      467.07    152.94 o 
   7   6   5      435.30      414.14    156.41 o 
   8   6   5       28.52      -79.40    179.61 o 
   9   6   5       11.19       76.94    196.15 o 
  10   6   5        6.28       47.03    235.31 o 
  11   6   5      381.35      275.04    257.22 o 
  12   6   5       29.03       -6.85    303.88 o 
  13   6   5      123.80       99.99    387.59 o 
  14   6   5       11.41       52.16    420.01 o 
 -16   7   5        1.47     -160.49    576.11 o 
 -15   7   5       12.71      -35.59    373.27 o 
 -14   7   5        8.64     -112.42    327.47 o 
 -13   7   5       12.11       62.45    210.11 o 
 -12   7   5        1.79       64.73    297.41 o 
 -11   7   5       31.43       -1.56    314.22 o 
 -10   7   5       28.02      140.36    223.55 o 
  -9   7   5      153.58      314.46    262.92 o 
  -8   7   5       47.38      114.41    227.08 o 
  -7   7   5      117.69      107.89    177.54 o 
  -6   7   5        8.68       -0.82    115.60 o 
  -5   7   5        6.64      -80.28    254.21 o 
  -4   7   5       37.14        0.49    201.47 o 
  -3   7   5       79.67       51.36    207.15 o 
  -2   7   5      102.83       30.08    148.28 o 
  -1   7   5       62.17      121.27    240.79 o 
   0   7   5        4.85       29.16    206.59 o 
   1   7   5        3.72      -16.80    144.70 o 
   2   7   5        5.53      -76.56    220.84 o 
   3   7   5       76.93       91.75    174.78 o 
   4   7   5       95.54       87.87    189.08 o 
   5   7   5        4.63       65.73    147.44 o 
   6   7   5       67.65      -48.50    214.86 o 
   7   7   5      259.78      267.95    204.14 o 
   8   7   5       49.85     -165.41    284.59 o 
   9   7   5       19.76       -7.26     67.36 o 
  10   7   5       31.25       55.16    375.23 o 
  11   7   5       14.93      389.75    362.73 o 
 -11   8   5        0.46       88.52    410.74 o 
 -10   8   5      153.84       76.49    472.76 o 
  -9   8   5        0.18      183.22    245.93 o 
  -8   8   5        0.02      121.04    235.01 o 
  -7   8   5       11.11      201.14    364.08 o 
  -6   8   5      323.17      315.58    380.31 o 
  -5   8   5       16.48       50.16    290.14 o 
  -4   8   5      265.85      257.55    388.63 o 
  -3   8   5        2.22       -8.12    355.48 o 
  -2   8   5      133.66      150.64    352.58 o 
  -1   8   5       17.28      -78.80    345.03 o 
   0   8   5       58.19      256.28    353.29 o 
   1   8   5        3.99      -34.89    374.78 o 
   2   8   5      624.44      577.49    294.37 o 
   3   8   5       17.00      -14.27    109.82 o 
   4   8   5        7.32      -12.35    313.05 o 
   5   8   5       32.34      -58.19    401.77 o 
   6   8   5     1002.52      862.54    472.05 o 
 -21   0   6       14.16      -22.91    241.86 o 
 -20   0   6    10750.53    11669.82    224.12 o 
 -19   0   6        2.41        9.73    147.11 o 
 -18   0   6      185.12      278.21    130.02 o 
 -17   0   6       24.88      -17.51    148.80 o 
 -16   0   6     2162.59     2265.58    111.38 o 
 -15   0   6        1.59       40.55     70.76 o 
 -14   0   6     3753.34     3296.56     98.74 o 
 -13   0   6       37.44       76.95     71.45 o 
 -12   0   6    17486.59    18384.27    203.16 o 
 -11   0   6       13.71       -2.31     19.68 o 
 -10   0   6    24836.03    25847.81    218.91 o 
  -9   0   6        0.45       -0.44     18.35 o 
  -8   0   6     4804.14     4576.10     86.69 o 
  -7   0   6       13.00        4.84     29.97 o 
  -6   0   6     6128.96     6194.73     87.00 o 
  -5   0   6      139.99      128.26     45.48 o 
  -4   0   6    11900.04    12512.82    112.75 o 
  -3   0   6      137.14      102.43     37.78 o 
  -2   0   6    22625.29    23496.11    157.05 o 
  -1   0   6       59.46       50.17     38.30 o 
   0   0   6    20468.77    21836.78    165.16 o 
   1   0   6       43.38       70.85     47.89 o 
   2   0   6    47309.64    53002.80    377.98 o 
   3   0   6      362.20      399.15     53.37 o 
   4   0   6    22071.38    23695.46    262.47 o 
   5   0   6        3.20       -0.43     10.19 o 
   6   0   6     8588.11     9490.94    190.35 o 
   7   0   6      108.26       97.21     52.01 o 
   8   0   6     1554.03     1659.49     56.21 o 
   9   0   6        3.40      -41.55     57.48 o 
  10   0   6     3535.65     4022.42    179.26 o 
  11   0   6        4.24       20.63     80.07 o 
  12   0   6    16665.39    15958.18    253.33 o 
  13   0   6       90.57      101.25     79.31 o 
  14   0   6      182.21      277.88    141.37 o 
  15   0   6       16.25       26.16    115.94 o 
  16   0   6      565.06      372.97    151.48 o 
  17   0   6        1.13      -57.77    163.23 o 
  18   0   6       67.44       70.19    173.15 o 
  19   0   6        3.60       29.10    224.59 o 
  20   0   6     1151.85     1124.40    256.70 o 
 -23   1   6       11.80      -51.95    340.12 o 
 -22   1   6      350.26      306.14    293.09 o 
 -21   1   6        6.35       41.97    188.87 o 
 -20   1   6       35.14       25.54    186.41 o 
 -19   1   6      418.63      403.20    120.98 o 
 -18   1   6     2552.74     2537.28     89.61 o 
 -17   1   6      879.28      828.94     83.18 o 
 -16   1   6       46.28       22.08     51.49 o 
 -15   1   6      274.06      212.91     64.65 o 
 -14   1   6        8.96      -12.57     36.16 o 
 -13   1   6      139.30      122.02     62.18 o 
 -12   1   6     2376.61     2286.31     55.74 o 
 -11   1   6      468.26      357.51     43.67 o 
 -10   1   6     2547.00     2322.19     60.77 o 
  -9   1   6      925.14      836.69     51.69 o 
  -8   1   6        9.04       32.88     25.25 o 
  -7   1   6     4299.37     4048.26     63.26 o 
  -6   1   6     1926.31     1831.00     42.56 o 
  -5   1   6     2043.43     1934.22     58.32 o 
  -4   1   6     9162.89     9423.46     84.14 o 
  -3   1   6     2339.81     2223.89     36.28 o 
  -2   1   6      412.66      422.31     20.96 o 
  -1   1   6     1771.19     1757.47     35.23 o 
   0   1   6      747.78      727.78     34.19 o 
   1   1   6     2196.76     2253.28     44.19 o 
   2   1   6     1512.17     1529.23     36.19 o 
   3   1   6     1676.07     1713.46     57.19 o 
   4   1   6      122.31      104.67     48.80 o 
   5   1   6      291.29      311.89     49.98 o 
   6   1   6      230.09      283.25     58.75 o 
   7   1   6       46.73       15.40     19.84 o 
   8   1   6      368.46      340.83     61.04 o 
   9   1   6      308.60      163.14     65.47 o 
  10   1   6      154.43      149.89     66.01 o 
  11   1   6     3165.36     3237.22    115.32 o 
  12   1   6       46.42        1.72     15.47 o 
  13   1   6     1135.42      960.70    124.89 o 
  14   1   6       78.41       95.76     80.19 o 
  15   1   6        1.73      -35.24    114.56 o 
  16   1   6      757.51      796.87    140.30 o 
  17   1   6        4.55       14.05     74.40 o 
  18   1   6       39.44       79.15    107.92 o 
  19   1   6       35.59      117.89    137.17 o 
  20   1   6       68.55      145.72    133.86 o 
 -25   2   6       44.05      439.51    596.94 o 
 -24   2   6        0.35       -3.65      7.56 o 
 -23   2   6      406.62      349.42    280.15 o 
 -22   2   6        1.46      -55.88    237.36 o 
 -21   2   6      610.49      660.09    210.44 o 
 -20   2   6       14.99       18.37    167.41 o 
 -19   2   6      741.94      504.02    171.04 o 
 -18   2   6        6.98       -8.04    157.16 o 
 -17   2   6       79.93      148.39    124.57 o 
 -16   2   6      145.06       69.35     71.55 o 
 -15   2   6      209.41      183.08     72.65 o 
 -14   2   6        3.52       44.45     55.14 o 
 -13   2   6      193.90      193.46     78.60 o 
 -12   2   6        3.09        6.30     43.28 o 
 -11   2   6     1664.43     1751.22     57.45 o 
 -10   2   6        9.80       -2.68     18.46 o 
  -9   2   6      575.91      620.47     39.17 o 
  -8   2   6      204.39      161.10     58.46 o 
  -7   2   6     2632.67     2411.72     59.45 o 
  -6   2   6       12.51       -6.93     24.04 o 
  -5   2   6      205.75      284.01     42.79 o 
  -4   2   6        1.38       -2.85     17.54 o 
  -3   2   6     2042.59     2197.36     50.47 o 
  -2   2   6       33.50       33.61     26.19 o 
  -1   2   6     9303.44     9837.55     91.76 o 
   0   2   6      283.65      280.70     41.74 o 
   1   2   6      259.63      194.38     37.23 o 
   2   2   6       12.57        1.52     14.25 o 
   3   2   6     3235.98     3418.24     50.70 o 
   4   2   6        0.05      -26.31     26.31 o 
   5   2   6        8.24       12.82     41.68 o 
   6   2   6       22.23       -1.41     53.12 o 
   7   2   6     3160.07     2882.29     82.68 o 
   8   2   6      230.25      194.76     81.03 o 
   9   2   6     4862.31     4733.40    103.66 o 
  10   2   6      147.42       28.70     72.94 o 
  11   2   6        9.28      -30.30     40.24 o 
  12   2   6       51.70       15.76     79.94 o 
  13   2   6      941.68      750.37    119.71 o 
  14   2   6       18.78       40.52    120.77 o 
  15   2   6      161.23       69.30     64.80 o 
  16   2   6        5.76       30.40     97.45 o 
  17   2   6       56.34       77.05    226.74 o 
  18   2   6       25.01      115.14    250.43 o 
  19   2   6        0.19       13.11     34.80 o 
  20   2   6        3.52      -35.53    244.31 o 
 -25   3   6      123.08      -33.27    579.88 o 
 -24   3   6      437.45      476.42    377.57 o 
 -23   3   6       86.14     -161.10    312.17 o 
 -22   3   6       12.13       63.71    310.18 o 
 -21   3   6      298.00      274.96    275.58 o 
 -20   3   6      165.49       -6.74    121.52 o 
 -19   3   6      201.79      121.63    181.75 o 
 -18   3   6        2.84       41.25    186.46 o 
 -17   3   6      455.28      492.94    169.65 o 
 -16   3   6     1025.37     1024.62    154.60 o 
 -15   3   6       18.59      -21.22     43.21 o 
 -14   3   6      345.30      246.86    159.43 o 
 -13   3   6      355.57      364.92    126.22 o 
 -12   3   6      586.95      438.38    107.48 o 
 -11   3   6        5.66       15.70    113.51 o 
 -10   3   6      967.34      904.93     91.04 o 
  -9   3   6     1793.35     1707.09     70.45 o 
  -8   3   6       40.96       14.45     23.51 o 
  -7   3   6     1650.91     1665.67     39.57 o 
  -6   3   6     2187.36     2073.01     49.33 o 
  -5   3   6       59.00       80.58     49.36 o 
  -4   3   6       28.90       -2.28     26.65 o 
  -3   3   6      465.28      372.64     52.64 o 
  -2   3   6      297.32      268.94     52.70 o 
  -1   3   6      807.92      772.46     55.44 o 
   0   3   6       85.15       58.26     46.60 o 
   1   3   6     1963.32     2044.79     46.87 o 
   2   3   6      428.78      332.21     49.67 o 
   3   3   6        7.09       26.36     28.23 o 
   4   3   6      135.72      122.09     82.13 o 
   5   3   6      443.62      465.80     79.81 o 
   6   3   6       14.81      -10.91     78.43 o 
   7   3   6      804.54      840.86     82.67 o 
   8   3   6      383.55      298.78     87.70 o 
   9   3   6     1344.27     1420.84     93.42 o 
  10   3   6       70.71       42.35    100.21 o 
  11   3   6      259.03      226.20    120.01 o 
  12   3   6        2.80       -1.34     25.96 o 
  13   3   6      124.98       51.34    122.54 o 
  14   3   6      210.14      130.18    149.83 o 
  15   3   6      558.91      668.94    179.59 o 
  16   3   6       95.59       32.93    105.75 o 
  17   3   6       11.63       46.00    251.19 o 
  18   3   6        0.62       20.01    220.18 o 
  19   3   6       86.96      -65.25    321.61 o 
 -24   4   6      292.13      487.28    586.06 o 
 -23   4   6       57.26      174.60    380.68 o 
 -22   4   6      986.61     1093.97    329.64 o 
 -21   4   6       11.05       51.57    307.24 o 
 -20   4   6      194.88      300.73    289.20 o 
 -19   4   6       24.92      -68.66    315.25 o 
 -18   4   6      105.10      245.82    257.30 o 
 -17   4   6        0.00      128.08    249.05 o 
 -16   4   6       63.97      -29.24    188.47 o 
 -15   4   6       39.27       38.81    162.62 o 
 -14   4   6     2537.06     2676.26    189.35 o 
 -13   4   6       25.65      131.18    132.62 o 
 -12   4   6       83.83       70.63    117.98 o 
 -11   4   6        0.29       13.82    107.12 o 
 -10   4   6      928.24      953.66    108.96 o 
  -9   4   6        0.94        4.19     39.51 o 
  -8   4   6       54.02       75.22     53.37 o 
  -7   4   6       69.14       26.05     38.81 o 
  -6   4   6      697.88      575.77     84.50 o 
  -5   4   6        0.31      -13.43     46.73 o 
  -4   4   6      261.89      161.43     79.38 o 
  -3   4   6       17.53      -57.52     66.84 o 
  -2   4   6       91.65       -1.41    133.13 o 
  -1   4   6      340.17      345.90     73.06 o 
   0   4   6     2809.40     2845.68     61.97 o 
   1   4   6      113.23      100.93     91.23 o 
   2   4   6        5.09        4.61     67.76 o 
   3   4   6       21.83        0.77     51.61 o 
   4   4   6      105.93       30.83     63.63 o 
   5   4   6       26.25      -10.66     54.36 o 
   6   4   6      757.83      696.95     92.09 o 
   7   4   6       32.45      -16.14     21.36 o 
   8   4   6     1087.72     1157.77    107.31 o 
   9   4   6      182.89      126.41     98.95 o 
  10   4   6     1531.69     1436.87    131.12 o 
  11   4   6        0.14      -20.37    148.13 o 
  12   4   6      118.75      156.30    150.49 o 
  13   4   6        4.01       -9.17    156.70 o 
  14   4   6       53.37      184.70    170.79 o 
  15   4   6        2.06       -6.90     37.31 o 
  16   4   6       72.28      -30.98    239.42 o 
  17   4   6       40.44      188.81    274.73 o 
 -22   5   6        2.89      -78.69    445.75 o 
 -21   5   6       64.40      -86.85    407.12 o 
 -20   5   6       27.27      152.36    368.00 o 
 -19   5   6       45.48       94.57    285.57 o 
 -18   5   6      269.89      182.76    282.77 o 
 -17   5   6       77.25       94.60    334.23 o 
 -16   5   6       10.17       21.21    249.42 o 
 -15   5   6        9.23      121.41    200.38 o 
 -14   5   6        7.47      113.04    211.36 o 
 -13   5   6       24.69       69.10     98.89 o 
 -12   5   6      421.31      414.93    175.44 o 
 -11   5   6      359.81      476.29    147.03 o 
 -10   5   6        2.56       29.39     78.78 o 
  -9   5   6       25.70       10.84     91.30 o 
  -8   5   6        0.02       38.45    135.76 o 
  -7   5   6        1.30       23.61     72.28 o 
  -6   5   6       58.51       95.48     85.96 o 
  -5   5   6      271.83      216.18    103.96 o 
  -4   5   6     1377.98     1512.94     98.23 o 
  -3   5   6      116.11      174.60     94.39 o 
  -2   5   6       47.10      139.01    101.08 o 
  -1   5   6        0.06        8.27     29.27 o 
   0   5   6        0.00        4.15     72.61 o 
   1   5   6      111.90       30.95     50.92 o 
   2   5   6       48.40      144.01     94.52 o 
   3   5   6      421.09      381.26    121.98 o 
   4   5   6      617.60      576.67    119.15 o 
   5   5   6       19.91       -0.75     34.68 o 
   6   5   6       10.50        0.86    106.76 o 
   7   5   6      192.19      175.41    131.41 o 
   8   5   6        0.41      -53.19    143.18 o 
   9   5   6      255.13      156.12    168.94 o 
  10   5   6      844.84      818.60    162.63 o 
  11   5   6       58.37       -4.74    169.68 o 
  12   5   6        8.07       59.94    180.10 o 
  13   5   6      106.86       79.93    205.63 o 
  14   5   6      403.67      416.94    208.51 o 
  15   5   6        5.62       -3.23    246.39 o 
  16   5   6        1.80     -133.54    321.88 o 
 -19   6   6        2.05       67.01    480.34 o 
 -18   6   6        7.70     -282.49    371.06 o 
 -17   6   6      520.59      399.69    347.95 o 
 -16   6   6        7.44       43.64    288.37 o 
 -15   6   6      194.93      206.95    243.41 o 
 -14   6   6       15.10        1.53     47.63 o 
 -13   6   6      292.62      541.04    243.24 o 
 -12   6   6       35.22       54.27    163.52 o 
 -11   6   6        0.08       50.54    169.91 o 
 -10   6   6        5.40       69.74    160.78 o 
  -9   6   6      202.18      317.90    151.32 o 
  -8   6   6        2.58      -11.12    113.20 o 
  -7   6   6      693.58      745.65    135.17 o 
  -6   6   6        0.02      -37.91    130.66 o 
  -5   6   6       64.76       67.41    142.66 o 
  -4   6   6       24.89       81.58    152.39 o 
  -3   6   6     4246.39     4714.15    144.69 o 
  -2   6   6       84.56       90.79    160.73 o 
  -1   6   6      230.48      234.25    144.31 o 
   0   6   6       14.75      -29.14    174.50 o 
   1   6   6      170.97      267.65    119.62 o 
   2   6   6        0.53       21.60     82.79 o 
   3   6   6      711.40      703.42    154.39 o 
   4   6   6       53.84      108.53    155.14 o 
   5   6   6     1810.49     2103.96    168.52 o 
   6   6   6      152.09      234.87    194.66 o 
   7   6   6     2027.11     2259.70    175.48 o 
   8   6   6       16.73      -16.61     40.01 o 
   9   6   6      280.71      282.15    197.74 o 
  10   6   6        1.49      121.11    178.15 o 
  11   6   6      221.48      286.49    197.68 o 
  12   6   6        1.49      -46.22    278.71 o 
  13   6   6       88.09      112.27    317.25 o 
 -16   7   6        0.14      -34.00    104.80 o 
 -15   7   6       24.03     -168.28    358.57 o 
 -14   7   6        2.04      -64.52    354.84 o 
 -13   7   6      100.05      122.27    314.62 o 
 -12   7   6        8.64      121.69    338.31 o 
 -11   7   6       96.48      156.43    235.62 o 
 -10   7   6        0.83      132.94    203.76 o 
  -9   7   6       73.38       27.40    138.66 o 
  -8   7   6        0.82       11.39    115.52 o 
  -7   7   6       85.56       79.33    192.96 o 
  -6   7   6        0.53      -51.73    247.51 o 
  -5   7   6      342.24      374.11    230.23 o 
  -4   7   6       11.99      -35.52    155.19 o 
  -3   7   6      201.07      143.16    252.56 o 
  -2   7   6       22.55       78.19    250.16 o 
  -1   7   6      104.36      178.93    253.53 o 
   0   7   6        1.63      -10.00    316.62 o 
   1   7   6      451.10      712.22    213.67 o 
   2   7   6        9.88       24.93    220.77 o 
   3   7   6      186.04      304.69    193.81 o 
   4   7   6        0.20       83.72    194.63 o 
   5   7   6       75.04     -118.51    179.74 o 
   6   7   6       33.85       -2.60     64.94 o 
   7   7   6      495.13      708.41    233.54 o 
   8   7   6       64.93       -8.69    260.35 o 
   9   7   6        0.48     -158.46    310.18 o 
  10   7   6        0.01     -127.29    394.03 o 
 -11   8   6       16.48     -203.07    416.67 o 
 -10   8   6       25.37      -72.98    310.77 o 
  -9   8   6       23.29        0.32    375.53 o 
  -8   8   6       17.76     -190.41    362.49 o 
  -7   8   6       99.09       97.10    293.17 o 
  -6   8   6       15.44      -58.86    282.13 o 
  -5   8   6       22.15      -73.80    349.26 o 
  -4   8   6      185.21       17.81    365.33 o 
  -3   8   6        6.52       60.52    306.61 o 
  -2   8   6        2.59     -120.47    349.74 o 
  -1   8   6       36.18       80.35    373.09 o 
   0   8   6       27.80        2.89    390.46 o 
   1   8   6       42.29      218.80    399.34 o 
   2   8   6       11.98      246.79    395.53 o 
   3   8   6      184.75      180.04    324.03 o 
   4   8   6      172.08      263.73    266.23 o 
   5   8   6        1.53      231.24    395.81 o 
 -24   1   7       77.01      -10.44    248.56 o 
 -23   1   7        2.20        9.13    326.55 o 
 -22   1   7       42.07      125.29    208.18 o 
 -21   1   7      819.04      806.95    193.98 o 
 -20   1   7       41.29       35.19    126.11 o 
 -19   1   7     1039.00     1012.97    103.81 o 
 -18   1   7       12.84       34.18     90.91 o 
 -17   1   7      781.44      631.14     84.35 o 
 -16   1   7      205.61      213.39     70.94 o 
 -15   1   7      397.63      319.83     68.02 o 
 -14   1   7      241.50      182.37     62.74 o 
 -13   1   7     1416.36     1421.56     55.80 o 
 -12   1   7      662.87      607.99     50.59 o 
 -11   1   7       30.92        8.25     17.23 o 
 -10   1   7      926.79      786.27     56.56 o 
  -9   1   7     1264.65     1212.22     45.20 o 
  -8   1   7      688.21      704.35     60.46 o 
  -7   1   7     1490.85     1362.23     41.98 o 
  -6   1   7        0.01        1.93     27.04 o 
  -5   1   7     2810.96     2848.42     38.37 o 
  -4   1   7     3944.92     3899.69     45.53 o 
  -3   1   7      406.61      414.04     24.97 o 
  -2   1   7     4395.83     4447.53     43.78 o 
  -1   1   7     1131.88     1144.60     44.85 o 
   0   1   7      713.83      737.60     33.31 o 
   1   1   7        9.51      127.99     32.66 o 
   2   1   7       47.67        2.87     18.75 o 
   3   1   7       68.72       81.99     57.67 o 
   4   1   7      271.48      336.21     61.53 o 
   5   1   7      410.48      390.62     61.87 o 
   6   1   7      201.06      201.20     65.50 o 
   7   1   7      356.44      312.58     72.09 o 
   8   1   7      476.70      409.09     65.18 o 
   9   1   7       73.72       38.63     29.96 o 
  10   1   7      629.74      618.51     75.02 o 
  11   1   7       37.90      -38.17     38.17 o 
  12   1   7     1370.71     1395.20     95.71 o 
  13   1   7     1594.13     1762.92    111.77 o 
  14   1   7      102.45       26.30     46.17 o 
  15   1   7      459.06      428.80    123.82 o 
  16   1   7       51.83      166.67    132.56 o 
  17   1   7      249.73      256.77    243.71 o 
  18   1   7       36.62       46.66    191.09 o 
  19   1   7      170.17       59.13    137.03 o 
 -26   2   7        6.36      296.98    525.69 o 
 -25   2   7        8.43      178.08    485.06 o 
 -24   2   7       27.03       29.98    302.06 o 
 -23   2   7     3196.29     3437.94    247.02 o 
 -22   2   7        2.98      -22.13    213.02 o 
 -21   2   7      253.79      285.31    179.36 o 
 -20   2   7        0.04      -36.43    185.45 o 
 -19   2   7      481.46      395.30    168.07 o 
 -18   2   7        1.51      -90.02    206.80 o 
 -17   2   7     3147.14     3347.51    171.50 o 
 -16   2   7       13.80       27.76     88.48 o 
 -15   2   7     3441.85     3332.97     77.79 o 
 -14   2   7       51.25       43.81     81.19 o 
 -13   2   7     6206.00     6375.45    203.07 o 
 -12   2   7        2.76        4.83     74.54 o 
 -11   2   7     1123.53     1033.85     72.17 o 
 -10   2   7        1.38       31.04     63.56 o 
  -9   2   7     2421.79     2377.05    100.62 o 
  -8   2   7       10.38      -11.77     20.86 o 
  -7   2   7      511.88      522.56     51.98 o 
  -6   2   7        0.09        4.32     16.66 o 
  -5   2   7     9921.87     9778.02    106.02 o 
  -4   2   7        7.63        4.83     36.58 o 
  -3   2   7       61.03       46.60     56.47 o 
  -2   2   7      194.20      249.45     42.92 o 
  -1   2   7    11178.74    11218.20    122.45 o 
   0   2   7      386.08      396.80     40.27 o 
   1   2   7    10996.52    11078.03     89.47 o 
   2   2   7       21.24       27.65     32.75 o 
   3   2   7     2535.74     2392.89     53.32 o 
   4   2   7       11.29       28.67     46.26 o 
   5   2   7      228.91      251.70     69.85 o 
   6   2   7       35.53       12.34     27.88 o 
   7   2   7     1300.73     1252.54     72.33 o 
   8   2   7      169.52      191.00     76.23 o 
   9   2   7     9247.33     9153.74    157.25 o 
  10   2   7       32.55        7.95     49.94 o 
  11   2   7      102.46       35.44     29.83 o 
  12   2   7        5.69       -0.98      8.12 o 
  13   2   7        8.39      -57.49    134.10 o 
  14   2   7       19.01       91.18    180.81 o 
  15   2   7      917.15     1091.03    175.53 o 
  16   2   7        4.75      160.75    202.12 o 
  17   2   7     1105.94     1348.51    221.96 o 
  18   2   7       51.98       83.39    197.48 o 
  19   2   7      551.56      717.95    227.24 o 
 -25   3   7      506.33      284.94    382.09 o 
 -24   3   7       29.22      -17.96    367.53 o 
 -23   3   7      304.45      347.36    374.40 o 
 -22   3   7       59.82      169.62    257.81 o 
 -21   3   7      503.90      516.62    264.31 o 
 -20   3   7       13.56       95.32    183.90 o 
 -19   3   7       13.37      -71.56    209.95 o 
 -18   3   7       38.88       50.86    142.24 o 
 -17   3   7     1086.01     1103.82    168.83 o 
 -16   3   7       72.00       37.38     74.50 o 
 -15   3   7     2895.84     3057.90     98.01 o 
 -14   3   7      643.78      627.53    134.75 o 
 -13   3   7      920.11      971.27    120.00 o 
 -12   3   7        9.22       13.84     78.97 o 
 -11   3   7       10.27        4.11     30.43 o 
 -10   3   7      183.24      105.00     70.94 o 
  -9   3   7      243.83      231.10     71.93 o 
  -8   3   7      518.04      569.40     71.54 o 
  -7   3   7     4974.43     4636.19    101.38 o 
  -6   3   7      540.61      429.12     69.51 o 
  -5   3   7      227.94      195.23     59.15 o 
  -4   3   7       39.93       50.23     61.80 o 
  -3   3   7        2.58        6.39     19.45 o 
  -2   3   7      322.77      273.61     58.40 o 
  -1   3   7      132.38      107.79     51.50 o 
   0   3   7     1124.18     1016.56     56.91 o 
   1   3   7     3199.58     3296.34     95.85 o 
   2   3   7       38.22        3.55     45.75 o 
   3   3   7      149.21       98.37     55.31 o 
   4   3   7       95.27       61.93     96.09 o 
   5   3   7      106.65       70.53     88.79 o 
   6   3   7      167.60      183.09     86.43 o 
   7   3   7     1018.25      931.34     95.51 o 
   8   3   7      860.41      711.03     94.96 o 
   9   3   7      753.22      665.20    102.81 o 
  10   3   7      776.00      805.09    119.68 o 
  11   3   7     2374.62     2177.97    110.81 o 
  12   3   7       96.23      131.75    134.45 o 
  13   3   7       36.78       -6.14    110.58 o 
  14   3   7        2.01      -44.55    169.35 o 
  15   3   7       46.02       71.03    206.05 o 
  16   3   7        0.85       83.09    236.07 o 
  17   3   7        0.82        2.84    234.72 o 
  18   3   7       37.80       43.52    206.08 o 
 -24   4   7      418.48      511.77    433.26 o 
 -23   4   7       28.90      -43.09    375.08 o 
 -22   4   7      389.88      267.32    319.34 o 
 -21   4   7       22.92      234.84    433.21 o 
 -20   4   7      279.28      302.49    332.31 o 
 -19   4   7       14.94      -79.65    238.96 o 
 -18   4   7      331.36      266.01    205.38 o 
 -17   4   7        2.38       16.94    119.66 o 
 -16   4   7      323.22      352.89    217.07 o 
 -15   4   7       24.01      -55.83    170.38 o 
 -14   4   7      816.20      654.32    167.07 o 
 -13   4   7       66.50       67.15    108.38 o 
 -12   4   7      663.38      669.52    119.68 o 
 -11   4   7       13.97       27.75     97.61 o 
 -10   4   7      111.11       99.96     78.29 o 
  -9   4   7        0.58      -22.52     27.48 o 
  -8   4   7     2631.20     3135.68    103.76 o 
  -7   4   7       16.33       -7.26     32.69 o 
  -6   4   7      393.72      320.53     88.64 o 
  -5   4   7        2.92      -28.93     55.59 o 
  -4   4   7     1467.22     1502.76     82.29 o 
  -3   4   7      162.88       90.41     57.00 o 
  -2   4   7      330.51      309.41     79.20 o 
  -1   4   7        4.39       -8.33     49.54 o 
   0   4   7      950.20     1004.30     96.06 o 
   1   4   7       29.21      -10.36     63.43 o 
   2   4   7     1503.30     1415.52     91.90 o 
   3   4   7       16.73      -11.89     67.28 o 
   4   4   7       55.53       69.25     73.06 o 
   5   4   7      123.89      226.75    128.15 o 
   6   4   7      401.78      409.76    105.31 o 
   7   4   7       37.76      -25.69     79.01 o 
   8   4   7        1.68      -78.95    138.60 o 
   9   4   7       60.04       23.08    111.54 o 
  10   4   7       30.36       -7.98     84.18 o 
  11   4   7        0.36       28.89    132.21 o 
  12   4   7        7.38       41.47     91.59 o 
  13   4   7        8.15       17.00    168.68 o 
  14   4   7       89.85      166.80    247.59 o 
  15   4   7        6.26     -103.60    228.77 o 
  16   4   7      183.64      209.58    247.35 o 
  17   4   7        8.13       84.19    287.76 o 
 -22   5   7       96.14      115.77    419.00 o 
 -21   5   7        7.23       60.82    102.68 o 
 -20   5   7      583.62      804.29    313.62 o 
 -19   5   7      160.32      -12.74    271.45 o 
 -18   5   7        0.25      -68.98    175.80 o 
 -17   5   7       57.27        4.72    194.64 o 
 -16   5   7       31.40      -15.04     46.78 o 
 -15   5   7        0.65     -144.11    220.62 o 
 -14   5   7       74.37       80.57    200.48 o 
 -13   5   7      166.78       21.85    128.28 o 
 -12   5   7      827.48     1037.82    170.17 o 
 -11   5   7       18.01      -82.05    144.22 o 
 -10   5   7      357.66      357.24    126.34 o 
  -9   5   7      190.62      156.06    103.45 o 
  -8   5   7      116.18      141.89     99.14 o 
  -7   5   7        8.44      -29.44    115.07 o 
  -6   5   7      852.72      871.68    107.46 o 
  -5   5   7      305.05      306.75    106.13 o 
  -4   5   7        4.31       60.05     63.82 o 
  -3   5   7       46.79       44.73     77.38 o 
  -2   5   7     1082.11     1219.47    122.75 o 
  -1   5   7      287.12      275.69    107.64 o 
   0   5   7      180.58      162.00    143.17 o 
   1   5   7        0.01        5.43     99.24 o 
   2   5   7      196.35      170.88    106.94 o 
   3   5   7       65.91       15.67     49.30 o 
   4   5   7      673.63      875.85    123.59 o 
   5   5   7      213.08      229.72    134.17 o 
   6   5   7     1183.69     1229.10    138.23 o 
   7   5   7       43.58       97.54    156.85 o 
   8   5   7      165.40       85.90    187.12 o 
   9   5   7        9.87      -21.20     86.10 o 
  10   5   7      215.10       42.18    103.15 o 
  11   5   7       26.07       30.52    155.07 o 
  12   5   7      212.89      324.18    198.90 o 
  13   5   7      149.85      182.13    219.08 o 
  14   5   7       14.47      -22.90    253.17 o 
  15   5   7       52.93      -66.86    256.65 o 
 -19   6   7       64.76     -137.89    423.08 o 
 -18   6   7       51.80      -39.88    448.01 o 
 -17   6   7       13.93     -111.08    325.56 o 
 -16   6   7       34.38      138.25    316.29 o 
 -15   6   7       19.43       98.68   1003.86 o 
 -14   6   7       70.72      -21.15    268.16 o 
 -13   6   7        4.40       -8.13    255.29 o 
 -12   6   7        6.36       60.49     95.58 o 
 -11   6   7       76.42        3.21    223.05 o 
 -10   6   7      154.80      138.26    224.27 o 
  -9   6   7      132.76      133.68    137.95 o 
  -8   6   7        0.03      -56.65    134.63 o 
  -7   6   7       40.26      -27.08    109.14 o 
  -6   6   7       13.84      -20.88     44.07 o 
  -5   6   7       18.25      -51.85    142.52 o 
  -4   6   7      235.89      123.48    174.58 o 
  -3   6   7      387.63      432.58    146.79 o 
  -2   6   7       36.06      -32.51    172.52 o 
  -1   6   7       90.10       47.94    154.96 o 
   0   6   7        1.56      -87.88    185.78 o 
   1   6   7       32.50      -32.47    169.35 o 
   2   6   7       65.74       33.84     37.64 o 
   3   6   7       85.24      103.60    119.78 o 
   4   6   7       42.40      -60.57    165.30 o 
   5   6   7      149.97      183.95    164.27 o 
   6   6   7      189.14      261.24    192.42 o 
   7   6   7      447.71      344.17    182.95 o 
   8   6   7       21.44      -74.86    200.09 o 
   9   6   7       58.01       23.97    206.70 o 
  10   6   7       29.74      -32.77    206.03 o 
  11   6   7        1.50       62.38    250.85 o 
  12   6   7        2.14     -190.30    262.78 o 
  13   6   7       58.80      -66.19    331.31 o 
 -16   7   7        1.42      187.24    526.63 o 
 -15   7   7        0.61     -102.30    383.55 o 
 -14   7   7       30.51      -44.89    372.05 o 
 -13   7   7        2.44     -200.41    437.60 o 
 -12   7   7        0.23       51.57    278.33 o 
 -11   7   7        0.05       45.25     83.23 o 
 -10   7   7        0.81     -143.54    237.78 o 
  -9   7   7       17.76        8.40    197.76 o 
  -8   7   7       14.96       92.31    185.85 o 
  -7   7   7       90.50       -1.83    215.32 o 
  -6   7   7       72.79       49.17    227.52 o 
  -5   7   7        0.05      -60.40    237.61 o 
  -4   7   7        0.00      -41.85    239.67 o 
  -3   7   7       18.32      -76.15    238.83 o 
  -2   7   7       68.38       93.25    267.97 o 
  -1   7   7       20.37      -77.06    248.43 o 
   0   7   7       68.11      133.66    335.78 o 
   1   7   7      156.08       96.72    154.76 o 
   2   7   7        3.94       99.68    234.79 o 
   3   7   7        9.34      -56.25    225.23 o 
   4   7   7      108.28       53.60    205.46 o 
   5   7   7        2.47       35.09    188.44 o 
   6   7   7        0.03     -114.06    227.70 o 
   7   7   7      198.63      219.24    260.07 o 
   8   7   7        5.42       -9.94    218.35 o 
   9   7   7       71.43      105.81    275.72 o 
 -11   8   7        1.49      -33.49    429.32 o 
 -10   8   7       80.54      177.20    390.44 o 
  -9   8   7        0.41      -21.04    374.94 o 
  -8   8   7        4.55      186.66    304.76 o 
  -7   8   7        0.59      132.79    304.86 o 
  -6   8   7      314.21      455.65    365.61 o 
  -5   8   7        4.66     -176.16    380.07 o 
  -4   8   7        2.86       15.49    393.27 o 
  -3   8   7        8.80       28.69    453.83 o 
  -2   8   7        8.88     -173.36    378.10 o 
  -1   8   7        0.00       25.98    372.72 o 
   0   8   7        8.33      -84.47    372.77 o 
   1   8   7        7.14       99.21    445.34 o 
   2   8   7      374.25      510.52    383.37 o 
   3   8   7        4.66      162.51    427.73 o 
   4   8   7      263.58       73.59    469.90 o 
 -23   0   8        5.52       15.92    296.11 o 
 -22   0   8     1906.27     1788.95    191.96 o 
 -21   0   8       21.16       73.06    155.31 o 
 -20   0   8    14664.23    14729.02    251.58 o 
 -19   0   8       27.05       22.47    148.33 o 
 -18   0   8     4354.56     4369.27    134.70 o 
 -17   0   8       52.67       61.56    114.14 o 
 -16   0   8    15026.26    14374.02    214.89 o 
 -15   0   8      175.18      183.81     87.17 o 
 -14   0   8     1667.39     1579.75     85.58 o 
 -13   0   8       31.55       13.91     42.35 o 
 -12   0   8    33033.21    34690.81    286.18 o 
 -11   0   8       66.95      121.52     54.60 o 
 -10   0   8    11582.39    11673.17    157.25 o 
  -9   0   8        0.03       -5.47     16.10 o 
  -8   0   8    31273.04    32098.96    311.34 o 
  -7   0   8       61.77       33.84     69.48 o 
  -6   0   8     6749.28     6695.96     96.19 o 
  -5   0   8      120.51      110.90     51.65 o 
  -4   0   8     7151.82     7311.13    102.39 o 
  -3   0   8       11.32       14.37     20.51 o 
  -2   0   8      639.94      593.55     52.99 o 
  -1   0   8        1.67       20.58     34.14 o 
   0   0   8     2609.82     2822.73     75.25 o 
   1   0   8      152.84      201.86     60.29 o 
   2   0   8    31217.47    36306.33    274.23 o 
   3   0   8       54.86       68.46     58.04 o 
   4   0   8      439.13      707.94     75.44 o 
   5   0   8       85.14      108.36     56.27 o 
   6   0   8     8786.65     9255.90    356.60 o 
   7   0   8       22.51        5.76     34.26 o 
   8   0   8     3085.53     3380.52    155.54 o 
   9   0   8       96.91      101.68    116.26 o 
  10   0   8      298.53      116.02     96.71 o 
  11   0   8      286.78      194.99    112.10 o 
  12   0   8    11730.08    11672.46    234.78 o 
  13   0   8       29.05       21.99    233.98 o 
  14   0   8       90.72      163.11    181.35 o 
  15   0   8       41.48      -48.35    188.06 o 
  16   0   8      777.65      638.11    176.95 o 
  17   0   8       23.96      -21.71    158.19 o 
  18   0   8        7.36       21.81    260.05 o 
  19   0   8        0.51       63.34    293.33 o 
 -25   1   8      316.20      345.68    405.00 o 
 -24   1   8      356.13      322.92    357.17 o 
 -23   1   8      148.55       90.52    251.44 o 
 -22   1   8      816.68      849.18    204.47 o 
 -21   1   8        4.49       22.05    129.48 o 
 -20   1   8      130.84      131.58    112.62 o 
 -19   1   8      802.61      767.55    102.61 o 
 -18   1   8      964.62      965.78     86.06 o 
 -17   1   8     2604.57     2668.80     80.85 o 
 -16   1   8      275.28      221.85     76.26 o 
 -15   1   8     1039.56     1044.94     64.70 o 
 -14   1   8      283.95      264.15     61.04 o 
 -13   1   8      183.80      126.44     54.83 o 
 -12   1   8      430.67      520.58     61.85 o 
 -11   1   8       50.38       36.29     46.30 o 
 -10   1   8     2276.13     2318.92     55.87 o 
  -9   1   8      482.24      446.85     45.19 o 
  -8   1   8      866.79      790.88     47.33 o 
  -7   1   8     1314.73     1232.31     44.13 o 
  -6   1   8       14.44       14.89     10.27 o 
  -5   1   8     3815.60     3641.90     40.15 o 
  -4   1   8     1001.37      932.73     27.84 o 
  -3   1   8     4348.92     4462.99     47.64 o 
  -2   1   8     2404.12     2401.61     60.05 o 
  -1   1   8       17.42       19.62     33.70 o 
   0   1   8        0.08       17.29     16.72 o 
   1   1   8     1207.17     1198.42     53.66 o 
   2   1   8      434.50      450.61     54.72 o 
   3   1   8      183.40      226.17     60.40 o 
   4   1   8     1164.88     1405.97     86.33 o 
   5   1   8      515.32      546.23     63.55 o 
   6   1   8      503.35      619.38     58.77 o 
   7   1   8      765.29      663.40     67.87 o 
   8   1   8      229.83      129.30     55.00 o 
   9   1   8       37.70       -6.92     35.88 o 
  10   1   8      464.11      368.10     86.92 o 
  11   1   8       87.54       40.95     80.24 o 
  12   1   8     1963.23     1849.29    114.54 o 
  13   1   8       78.32       99.11     93.24 o 
  14   1   8       76.45      -14.73    111.76 o 
  15   1   8        2.67      -25.80    129.54 o 
  16   1   8     1072.35     1022.23    148.03 o 
  17   1   8       18.09       10.40     32.79 o 
  18   1   8      117.60      182.54    184.07 o 
 -26   2   8        2.95     -100.94    551.56 o 
 -25   2   8      487.65      297.67    267.46 o 
 -24   2   8       32.19      -99.81    308.21 o 
 -23   2   8     1799.66     1632.51    268.14 o 
 -22   2   8       46.50      -83.15    231.70 o 
 -21   2   8      596.89      570.63    247.96 o 
 -20   2   8       45.61      133.60    178.07 o 
 -19   2   8     1471.24     1183.85    172.85 o 
 -18   2   8        5.45        6.25     90.78 o 
 -17   2   8     4917.35     4819.10    125.25 o 
 -16   2   8        3.17       33.80     60.92 o 
 -15   2   8      514.91      463.22     91.75 o 
 -14   2   8      173.64      247.15     72.19 o 
 -13   2   8      879.09     1135.85     96.00 o 
 -12   2   8        4.85      -45.20     69.43 o 
 -11   2   8     3088.71     2899.74     74.24 o 
 -10   2   8       10.34       41.42     67.36 o 
  -9   2   8     2311.65     2611.24     80.00 o 
  -8   2   8       10.37        2.80     12.16 o 
  -7   2   8     6542.16     6190.92    120.08 o 
  -6   2   8       74.32       92.63     52.38 o 
  -5   2   8     1138.52     1166.92     35.66 o 
  -4   2   8       22.07       33.66     35.47 o 
  -3   2   8     1046.59     1057.39     60.80 o 
  -2   2   8      210.02      228.76     45.02 o 
  -1   2   8    22354.05    23156.70    183.36 o 
   0   2   8      443.25      477.02     44.41 o 
   1   2   8    10597.81    11918.46    111.32 o 
   2   2   8        0.04       -4.63     15.68 o 
   3   2   8     1291.62     1217.36     86.90 o 
   4   2   8        6.18       21.91     40.15 o 
   5   2   8     2125.44     2086.41     89.31 o 
   6   2   8       82.55       81.42     76.71 o 
   7   2   8     9871.42     9683.14    135.97 o 
   8   2   8      502.95      465.25     88.28 o 
   9   2   8     7918.34     7923.87    242.71 o 
  10   2   8       39.19      -15.40     73.79 o 
  11   2   8     2844.42     2484.23    121.29 o 
  12   2   8        0.02       -0.64     83.15 o 
  13   2   8       70.64      183.96    187.85 o 
  14   2   8        0.60        7.67    183.06 o 
  15   2   8     1547.03     1363.49    147.10 o 
  16   2   8       62.70       24.12     69.80 o 
  17   2   8     1038.57     1122.48    206.31 o 
  18   2   8       33.87       47.42     71.63 o 
 -26   3   8       27.55      143.93    447.07 o 
 -25   3   8       12.86      188.00    327.61 o 
 -24   3   8      266.88      108.74    329.41 o 
 -23   3   8       27.69       37.11    223.85 o 
 -22   3   8       41.88       13.58    271.05 o 
 -21   3   8      136.70      116.47    250.25 o 
 -20   3   8        4.56      -90.52    160.29 o 
 -19   3   8        0.47       15.02    177.20 o 
 -18   3   8        0.00       73.43    163.81 o 
 -17   3   8       16.86       74.15     91.88 o 
 -16   3   8     1463.68     1619.89    114.29 o 
 -15   3   8     1087.45     1047.95    161.24 o 
 -14   3   8       17.28       -2.96     51.57 o 
 -13   3   8      137.88       99.72    102.66 o 
 -12   3   8      190.44      194.28    105.72 o 
 -11   3   8       60.23       48.87     65.85 o 
 -10   3   8      411.42      383.70     73.19 o 
  -9   3   8      268.72      323.06     70.54 o 
  -8   3   8     1210.70     1165.95     71.77 o 
  -7   3   8      836.77      720.30     63.17 o 
  -6   3   8      499.04      463.53     67.14 o 
  -5   3   8     2145.57     2329.32     67.70 o 
  -4   3   8      593.01      449.24     65.89 o 
  -3   3   8        3.99       20.04     45.64 o 
  -2   3   8       23.02        8.50     12.50 o 
  -1   3   8      291.10      426.34     54.62 o 
   0   3   8      691.65      689.41     62.48 o 
   1   3   8      218.02      162.75     82.73 o 
   2   3   8      530.93      555.87     92.61 o 
   3   3   8     2370.29     2303.59     75.96 o 
   4   3   8      481.57      464.47     89.77 o 
   5   3   8      138.73      129.70     80.59 o 
   6   3   8      302.72      202.76     91.67 o 
   7   3   8       12.73      -88.17     88.17 o 
   8   3   8       81.60       36.52     49.52 o 
   9   3   8     1642.20     1468.86    119.20 o 
  10   3   8     2078.75     1876.56    124.11 o 
  11   3   8       56.04       70.09     93.20 o 
  12   3   8      116.97      158.57    120.36 o 
  13   3   8      558.73      503.13    170.08 o 
  14   3   8        4.09       -4.67     50.61 o 
  15   3   8      183.05      120.67    268.11 o 
  16   3   8       70.19      -20.06    272.22 o 
  17   3   8       81.90       26.95    315.09 o 
 -24   4   8      172.58       -9.65    405.00 o 
 -23   4   8        0.08       40.76    371.27 o 
 -22   4   8     1493.32     1581.33    327.28 o 
 -21   4   8        3.92      150.13    323.16 o 
 -20   4   8      277.15      233.58    287.28 o 
 -19   4   8        2.68      -63.83    239.42 o 
 -18   4   8      728.66      676.04    232.41 o 
 -17   4   8        7.53      124.10    209.38 o 
 -16   4   8        0.63        2.31    203.78 o 
 -15   4   8        0.82       96.08    235.67 o 
 -14   4   8     2172.41     2145.37    162.89 o 
 -13   4   8        2.24      -38.23    136.46 o 
 -12   4   8      307.36      290.57    138.12 o 
 -11   4   8       36.24      -37.95     67.94 o 
 -10   4   8      740.12      731.22     98.96 o 
  -9   4   8        7.13      -28.46     95.19 o 
  -8   4   8      526.58      579.80     92.11 o 
  -7   4   8       85.21       82.51     75.76 o 
  -6   4   8     1880.26     1835.10     82.97 o 
  -5   4   8       83.23       78.60     63.25 o 
  -4   4   8     1168.73     1044.83     81.02 o 
  -3   4   8      129.58       93.70     55.69 o 
  -2   4   8     4210.29     4388.50     89.98 o 
  -1   4   8        1.71      -47.73     99.14 o 
   0   4   8      826.90      776.40    132.38 o 
   1   4   8       15.27      -35.86    115.25 o 
   2   4   8      568.79      533.22     98.36 o 
   3   4   8        0.58       78.09     98.74 o 
   4   4   8     2156.64     2302.00    100.82 o 
   5   4   8      115.55      102.80     96.96 o 
   6   4   8     4716.89     4539.98    117.56 o 
   7   4   8       39.64      -38.98    121.50 o 
   8   4   8       28.98      -76.60     82.09 o 
   9   4   8       12.22      -49.11    124.19 o 
  10   4   8       89.82       55.19     40.54 o 
  11   4   8        0.27      -22.47    131.26 o 
  12   4   8      382.31      372.41    187.30 o 
  13   4   8       23.70        2.49    131.64 o 
  14   4   8     1741.87     1476.91    217.02 o 
  15   4   8        0.35       71.46    267.26 o 
  16   4   8      109.23      148.33    286.20 o 
 -22   5   8        9.03     -166.85    375.92 o 
 -21   5   8       51.87       42.97    341.33 o 
 -20   5   8      225.96      510.42    321.04 o 
 -19   5   8       19.33        1.80     64.26 o 
 -18   5   8      505.91      614.71    285.52 o 
 -17   5   8        0.89       27.54    334.58 o 
 -16   5   8      169.36       78.15    262.58 o 
 -15   5   8      150.42       20.76    204.26 o 
 -14   5   8        2.37       31.48    197.75 o 
 -13   5   8       91.76       27.67    160.75 o 
 -12   5   8       10.85        2.75     71.72 o 
 -11   5   8      127.30      189.99    131.97 o 
 -10   5   8      792.30      893.17    128.71 o 
  -9   5   8      221.48      175.75    111.23 o 
  -8   5   8       38.04       65.49    119.47 o 
  -7   5   8       62.63       20.63     45.30 o 
  -6   5   8       82.97       87.08    111.33 o 
  -5   5   8       69.29       25.81     51.45 o 
  -4   5   8      166.13      157.91    100.71 o 
  -3   5   8      296.97      359.91    123.52 o 
  -2   5   8     1486.19     1508.34    135.84 o 
  -1   5   8       13.66        4.91    211.56 o 
   0   5   8      184.50      119.38    203.30 o 
   1   5   8       19.71      114.27    133.61 o 
   2   5   8        6.14      -34.05     57.96 o 
   3   5   8      188.88       90.00    126.45 o 
   4   5   8      772.10      822.75    127.49 o 
   5   5   8      118.42      112.76    136.79 o 
   6   5   8       12.31      -68.83    151.41 o 
   7   5   8      226.12       57.02     72.64 o 
   8   5   8      543.67      425.70    165.08 o 
   9   5   8        0.01      -59.20    167.37 o 
  10   5   8       12.55       -5.94    153.45 o 
  11   5   8       38.02       39.11    198.82 o 
  12   5   8      157.09      224.89    220.64 o 
  13   5   8        0.58       22.86    235.03 o 
  14   5   8       84.08       68.80    266.74 o 
 -19   6   8      298.72      396.64    391.68 o 
 -18   6   8        0.37      274.91    353.13 o 
 -17   6   8      270.82      248.84    323.60 o 
 -16   6   8        0.00       52.24    308.51 o 
 -15   6   8      634.38      459.98    288.17 o 
 -14   6   8        0.01     -136.66    386.69 o 
 -13   6   8      135.37      231.02    203.43 o 
 -12   6   8        0.09       59.94    235.46 o 
 -11   6   8      929.91     1095.27    166.04 o 
 -10   6   8        6.54       45.29    155.95 o 
  -9   6   8      454.82      489.18    155.98 o 
  -8   6   8        0.64      -38.58    158.23 o 
  -7   6   8       15.21       61.77    109.52 o 
  -6   6   8       51.27       -9.08    157.24 o 
  -5   6   8       66.27      174.75    157.15 o 
  -4   6   8        0.28       -4.62    147.31 o 
  -3   6   8        0.01        5.17    170.35 o 
  -2   6   8        6.57      -43.12    197.69 o 
  -1   6   8        0.62      -32.97    170.80 o 
   0   6   8        4.05       76.90    195.90 o 
   1   6   8      319.00      375.17    241.65 o 
   2   6   8       77.74      -81.73    217.57 o 
   3   6   8        0.04        8.17     92.86 o 
   4   6   8        2.33      -55.18    158.86 o 
   5   6   8       94.48      184.60    180.24 o 
   6   6   8        5.74      -40.25    191.47 o 
   7   6   8      112.59       70.17    204.23 o 
   8   6   8        0.01     -156.58    218.82 o 
   9   6   8      468.31      427.19    207.45 o 
  10   6   8       38.46       93.73    243.20 o 
  11   6   8       29.34     -134.68    262.56 o 
  12   6   8        3.92     -222.21    282.26 o 
 -16   7   8        0.71      159.48    518.27 o 
 -15   7   8       65.83      228.60    381.50 o 
 -14   7   8       13.74      353.65    433.04 o 
 -13   7   8        0.69      208.17    400.51 o 
 -12   7   8       10.96      159.12    242.67 o 
 -11   7   8       21.76      357.67    265.02 o 
 -10   7   8        2.80     -104.92    221.43 o 
  -9   7   8      217.55      449.99    216.76 o 
  -8   7   8       32.14      -39.52    224.94 o 
  -7   7   8       19.59      -13.00    262.01 o 
  -6   7   8       11.57       63.03    220.52 o 
  -5   7   8      100.25       55.06    280.15 o 
  -4   7   8       17.32       57.87    259.99 o 
  -3   7   8      186.26      268.57    344.47 o 
  -2   7   8        0.00      147.96    334.58 o 
  -1   7   8       39.79      117.69    265.65 o 
   0   7   8        0.53       25.87    274.48 o 
   1   7   8      160.56      321.61    348.66 o 
   2   7   8       35.18      -17.69     70.78 o 
   3   7   8       89.08      238.40    382.88 o 
   4   7   8        0.20      103.37    273.04 o 
   5   7   8       11.54       25.83    228.62 o 
   6   7   8       10.46       -1.78    273.08 o 
   7   7   8        4.63       13.28    269.90 o 
   8   7   8        4.37      119.87    286.18 o 
 -11   8   8        1.59       62.32    178.31 o 
 -10   8   8        3.80       98.85    610.61 o 
  -9   8   8        1.42      -94.88    424.00 o 
  -8   8   8        3.19      -90.46    425.82 o 
  -7   8   8       49.39      330.84    410.28 o 
  -6   8   8       32.45      145.36    393.77 o 
  -5   8   8        0.07     -209.34    363.53 o 
  -4   8   8        0.30      -57.56    356.80 o 
  -3   8   8        0.09     -144.24    388.35 o 
  -2   8   8       72.86       90.42    399.92 o 
  -1   8   8       28.94       -0.82    390.93 o 
   0   8   8       14.98       75.39    398.02 o 
   1   8   8       20.21       41.05    416.47 o 
   2   8   8        7.19     -137.66    496.65 o 
 -26   1   9      233.11      107.40    447.31 o 
 -25   1   9      256.37      419.10    425.71 o 
 -24   1   9       37.19      116.52    254.65 o 
 -23   1   9        4.57      -66.03    228.69 o 
 -22   1   9       17.96      -14.40    155.73 o 
 -21   1   9      264.59      151.97    110.61 o 
 -20   1   9      266.57      238.87    108.98 o 
 -19   1   9      391.65      413.53    102.53 o 
 -18   1   9     2835.04     2925.04     90.15 o 
 -17   1   9      175.23      129.20     68.39 o 
 -16   1   9     1697.55     1687.36     74.08 o 
 -15   1   9       53.16       17.20     43.35 o 
 -14   1   9       42.13       16.93     38.79 o 
 -13   1   9      981.38      963.10     58.22 o 
 -12   1   9       83.98       35.34     45.77 o 
 -11   1   9     1231.04     1186.54     58.05 o 
 -10   1   9     1069.28      942.66     48.24 o 
  -9   1   9       91.36       62.71     40.82 o 
  -8   1   9     2667.99     2453.78     40.33 o 
  -7   1   9     1051.05      979.92     37.61 o 
  -6   1   9     2107.60     2082.63     34.05 o 
  -5   1   9      747.52      683.08     32.33 o 
  -4   1   9     1947.67     1846.96     33.93 o 
  -3   1   9      477.12      543.97     35.05 o 
  -2   1   9       24.48       50.81     32.46 o 
  -1   1   9      988.22      919.42     35.91 o 
   0   1   9     5846.14     6213.24    111.65 o 
   1   1   9     1889.53     1974.42     54.60 o 
   2   1   9     2414.57     2472.37     68.75 o 
   3   1   9      570.94      732.66     53.95 o 
   4   1   9      143.25      190.26     51.42 o 
   5   1   9      205.41      174.86     73.19 o 
   6   1   9      783.13      766.47     71.86 o 
   7   1   9      856.88      925.29     74.15 o 
   8   1   9        1.05      -13.65     85.85 o 
   9   1   9      784.01      781.06     82.86 o 
  10   1   9     1865.02     1768.30    184.78 o 
  11   1   9       48.88       38.23     66.46 o 
  12   1   9     1507.91     1628.24    107.61 o 
  13   1   9     1267.73     1082.79    115.48 o 
  14   1   9      187.17      224.34    135.82 o 
  15   1   9      277.48      245.05    143.50 o 
  16   1   9        3.68        2.76    158.85 o 
  17   1   9       40.87       -1.58    161.41 o 
  18   1   9       76.16       65.56    146.03 o 
 -27   2   9       86.02      141.41    601.56 o 
 -26   2   9        6.90      263.39    539.63 o 
 -25   2   9        0.01      236.57    481.13 o 
 -24   2   9        3.24      -11.89    270.97 o 
 -23   2   9     1589.52     1699.93    239.47 o 
 -22   2   9       14.40       35.89    235.98 o 
 -21   2   9     2041.75     2267.10    189.48 o 
 -20   2   9        0.07      103.91    150.00 o 
 -19   2   9     1690.27     1659.36    108.49 o 
 -18   2   9       95.94       77.36    104.04 o 
 -17   2   9      903.92      972.15     89.97 o 
 -16   2   9       87.57      153.95     80.53 o 
 -15   2   9     3026.06     4003.08    103.30 o 
 -14   2   9       33.08       29.50     93.58 o 
 -13   2   9     1546.54     1614.18     94.73 o 
 -12   2   9       55.09        8.38     51.88 o 
 -11   2   9     3957.41     4584.45    111.34 o 
 -10   2   9        0.06       17.45     44.81 o 
  -9   2   9      177.33      269.37     59.57 o 
  -8   2   9      247.55      222.38     65.88 o 
  -7   2   9     2321.29     2120.03     59.04 o 
  -6   2   9      130.92      108.66     34.87 o 
  -5   2   9     1448.11     1547.48     29.23 o 
  -4   2   9        0.37       16.93     26.97 o 
  -3   2   9     2597.60     2767.47     76.49 o 
  -2   2   9       74.90       98.10     50.33 o 
  -1   2   9     2937.78     3386.40     60.36 o 
   0   2   9      112.53      145.20     46.73 o 
   1   2   9     1015.65      845.15     47.23 o 
   2   2   9       36.43       22.82     50.21 o 
   3   2   9    11511.78    11783.85    201.83 o 
   4   2   9        3.29      -55.70     76.80 o 
   5   2   9      766.34      793.00     88.91 o 
   6   2   9        0.00       -4.49     19.81 o 
   7   2   9      105.88      108.12    112.47 o 
   8   2   9      153.61       61.46     59.45 o 
   9   2   9      580.54      553.41    105.06 o 
  10   2   9       11.31       48.47     60.67 o 
  11   2   9     1895.76     2407.33    137.22 o 
  12   2   9        0.07      103.13    140.69 o 
  13   2   9      345.90      200.82    123.98 o 
  14   2   9       11.60       -9.45    106.04 o 
  15   2   9       17.54      -51.45    173.65 o 
  16   2   9       45.25      200.75    184.71 o 
  17   2   9      341.32      423.76    216.39 o 
 -26   3   9        1.65      126.08    445.38 o 
 -25   3   9       36.56     -169.29    388.45 o 
 -24   3   9       50.23      143.80    322.59 o 
 -23   3   9       14.01       -1.90    355.58 o 
 -22   3   9      103.91       68.14    253.55 o 
 -21   3   9       25.94      182.76    206.67 o 
 -20   3   9      360.71      257.42    214.92 o 
 -19   3   9      879.46      838.92    189.44 o 
 -18   3   9       47.03       11.91    166.72 o 
 -17   3   9        1.28       -5.15     43.65 o 
 -16   3   9      100.02      152.58    151.55 o 
 -15   3   9        0.31       52.70    105.84 o 
 -14   3   9      204.70      172.31    166.83 o 
 -13   3   9      785.41      783.24    106.49 o 
 -12   3   9      442.31      469.73     90.03 o 
 -11   3   9      454.69      519.91     80.78 o 
 -10   3   9      107.12       56.05     62.39 o 
  -9   3   9        0.67      -28.90     46.93 o 
  -8   3   9      319.22      268.70     80.28 o 
  -7   3   9      268.71      201.03     70.88 o 
  -6   3   9     1205.04     1208.20     71.41 o 
  -5   3   9     3181.82     2983.31     88.14 o 
  -4   3   9       14.06       -4.15     34.47 o 
  -3   3   9      157.43       95.92     55.34 o 
  -2   3   9      497.37      338.93     68.25 o 
  -1   3   9       14.16       17.15     63.01 o 
   0   3   9        2.43      -41.56     42.80 o 
   1   3   9      775.65      685.24    104.93 o 
   2   3   9      323.30      248.18    100.25 o 
   3   3   9     1115.48     1108.95    114.50 o 
   4   3   9      298.71      295.48     93.35 o 
   5   3   9       65.49       49.76     65.64 o 
   6   3   9        0.66       22.86     97.93 o 
   7   3   9      978.92      689.02    103.34 o 
   8   3   9        0.72      -61.43     61.43 o 
   9   3   9     1136.48     1133.80    122.11 o 
  10   3   9        3.68      -28.94     97.49 o 
  11   3   9      233.05      103.42    147.05 o 
  12   3   9        8.03     -117.15    166.12 o 
  13   3   9      241.82      113.56    112.15 o 
  14   3   9      175.07       91.73    116.40 o 
  15   3   9      329.31      361.31    298.06 o 
  16   3   9      140.86      -15.36    293.72 o 
 -24   4   9      365.28      270.30    382.20 o 
 -23   4   9       20.80       43.31     73.25 o 
 -22   4   9        5.35      -45.04    261.44 o 
 -21   4   9       21.63      -25.97    294.71 o 
 -20   4   9      327.36      294.05    267.57 o 
 -19   4   9       35.64      141.13    254.80 o 
 -18   4   9      435.00      383.42    223.87 o 
 -17   4   9       66.82       62.72    288.42 o 
 -16   4   9       57.22      -81.17    186.14 o 
 -15   4   9        0.01      -37.30    150.78 o 
 -14   4   9     4906.90     4835.01    144.97 o 
 -13   4   9        5.06        5.63     77.43 o 
 -12   4   9        0.37      -28.03     76.68 o 
 -11   4   9       97.56       45.44     43.49 o 
 -10   4   9      490.08      391.36     98.78 o 
  -9   4   9      207.27      176.54     93.52 o 
  -8   4   9     1418.28     1240.10     88.83 o 
  -7   4   9        1.60       10.30     27.33 o 
  -6   4   9     1512.63     1537.47     86.94 o 
  -5   4   9        3.88       -6.95     71.81 o 
  -4   4   9     3625.06     4132.39    151.37 o 
  -3   4   9      106.64       86.77     74.81 o 
  -2   4   9        0.15      -12.38    118.82 o 
  -1   4   9       19.38       -4.52    117.04 o 
   0   4   9      792.53      750.01    137.88 o 
   1   4   9        3.02       20.42    112.24 o 
   2   4   9      361.53      230.78    110.19 o 
   3   4   9        8.60        1.95     22.29 o 
   4   4   9      142.24      270.79     96.65 o 
   5   4   9      455.69      480.12    114.61 o 
   6   4   9      319.97      225.10    119.96 o 
   7   4   9       46.71       15.76    108.07 o 
   8   4   9     1273.96     1157.35    131.89 o 
   9   4   9        0.62       70.09    140.63 o 
  10   4   9      215.79      262.16    146.55 o 
  11   4   9        0.03       -7.94    113.78 o 
  12   4   9      185.23      238.94    185.68 o 
  13   4   9       54.90      155.12    220.68 o 
  14   4   9      163.41       76.74    253.24 o 
  15   4   9       26.21     -209.26    287.99 o 
 -22   5   9       17.62       10.20    433.14 o 
 -21   5   9        3.34      195.99    348.66 o 
 -20   5   9       22.65      -13.31    358.36 o 
 -19   5   9       74.16       56.94    306.56 o 
 -18   5   9       83.68      239.99    232.92 o 
 -17   5   9      105.07      206.03    254.03 o 
 -16   5   9      459.30      343.31    259.04 o 
 -15   5   9      182.50      248.70    202.47 o 
 -14   5   9      246.29      242.58    129.95 o 
 -13   5   9       21.77      -87.48    144.98 o 
 -12   5   9      397.55      553.65    154.37 o 
 -11   5   9       24.79       25.44    126.40 o 
 -10   5   9      246.53      186.10    117.04 o 
  -9   5   9       14.09       66.70    143.81 o 
  -8   5   9      165.63      211.73    113.83 o 
  -7   5   9       54.49       42.46     74.46 o 
  -6   5   9      427.38      332.23    111.08 o 
  -5   5   9       12.83      -42.99    107.80 o 
  -4   5   9      183.16      232.89    133.28 o 
  -3   5   9      208.93      117.30    119.90 o 
  -2   5   9       92.52       57.45    112.65 o 
  -1   5   9      241.53      284.25    166.77 o 
   0   5   9      291.26      428.28    150.25 o 
   1   5   9      148.06       81.20    202.73 o 
   2   5   9      164.19      114.66    205.06 o 
   3   5   9        1.09       70.29    126.31 o 
   4   5   9        5.22       63.64    134.54 o 
   5   5   9       39.00      -47.47    138.76 o 
   6   5   9      379.27      343.41    157.18 o 
   7   5   9      167.37      160.39    158.69 o 
   8   5   9       26.96      -78.53    144.27 o 
   9   5   9       34.10       50.00    174.74 o 
  10   5   9      206.41      201.49    197.64 o 
  11   5   9        6.16       42.54    220.82 o 
  12   5   9       83.21       -1.74     41.71 o 
  13   5   9        0.07      -54.04    199.28 o 
 -19   6   9       24.79      139.05    230.52 o 
 -18   6   9        0.79      206.16    522.84 o 
 -17   6   9       48.02      154.51    346.12 o 
 -16   6   9        0.67       91.79    310.17 o 
 -15   6   9       50.64      398.12    290.20 o 
 -14   6   9       92.84       46.19    217.76 o 
 -13   6   9      627.17      736.74    215.71 o 
 -12   6   9        0.89      125.21    153.80 o 
 -11   6   9      255.58      397.31    169.41 o 
 -10   6   9       60.07      -48.43    174.10 o 
  -9   6   9      133.58       36.24    188.84 o 
  -8   6   9       19.55        5.28    151.98 o 
  -7   6   9      145.18      290.19    203.50 o 
  -6   6   9        0.97       12.39     82.55 o 
  -5   6   9      377.15      433.81    162.52 o 
  -4   6   9        6.93     -116.15    194.47 o 
  -3   6   9       90.38      105.77    144.68 o 
  -2   6   9       57.22      229.18    171.78 o 
  -1   6   9       37.42     -145.54    201.70 o 
   0   6   9        7.90       27.86    217.77 o 
   1   6   9        6.12     -122.48    233.52 o 
   2   6   9       47.45      -26.21    236.51 o 
   3   6   9       45.06       55.23    225.58 o 
   4   6   9        0.21      120.90    176.00 o 
   5   6   9       75.40       49.47    185.99 o 
   6   6   9       22.66      105.21    159.28 o 
   7   6   9      382.59      367.20    214.14 o 
   8   6   9        6.33      -40.88    258.84 o 
   9   6   9        4.09     -110.28    276.26 o 
  10   6   9       60.04       64.03    280.95 o 
  11   6   9       72.90      -66.15    337.10 o 
 -16   7   9        1.65      195.89    564.62 o 
 -15   7   9        1.54       91.65    380.00 o 
 -14   7   9       10.88      -85.60    377.54 o 
 -13   7   9      137.92      170.19    293.69 o 
 -12   7   9       71.03       40.74    248.57 o 
 -11   7   9       48.72      202.40    212.92 o 
 -10   7   9       45.58       -4.10    101.02 o 
  -9   7   9        2.44       55.71    255.30 o 
  -8   7   9       10.02       71.33    241.62 o 
  -7   7   9       20.37       53.18    240.89 o 
  -6   7   9       26.44      137.74    278.78 o 
  -5   7   9       50.29       -3.06    273.41 o 
  -4   7   9       31.38      206.53    257.90 o 
  -3   7   9       78.21      192.45    246.70 o 
  -2   7   9        0.01     -148.86    259.00 o 
  -1   7   9        4.88      -14.50    259.77 o 
   0   7   9       44.56       49.26    288.26 o 
   1   7   9       37.09        7.19    303.78 o 
   2   7   9        3.19       -0.99    300.28 o 
   3   7   9        0.54      -43.82    249.65 o 
   4   7   9        0.00      -52.54    370.50 o 
   5   7   9      111.14      185.24    345.82 o 
   6   7   9        0.20      158.67    320.10 o 
   7   7   9       85.72      135.01    273.63 o 
 -10   8   9        0.03      264.65    691.47 o 
  -9   8   9        1.61       19.68    657.73 o 
  -8   8   9       75.66      -28.85    578.86 o 
  -7   8   9        0.03      -28.73    586.45 o 
  -6   8   9       32.82      139.63    600.60 o 
  -5   8   9        7.16      -61.23    423.69 o 
  -4   8   9        1.37      -48.24    395.93 o 
  -3   8   9        0.05     -106.04    377.81 o 
  -2   8   9       96.06      181.47    409.15 o 
  -1   8   9        1.85       49.73    402.36 o 
   0   8   9       53.98      213.15    425.62 o 
   1   8   9        0.03       20.75    603.14 o 
 -25   0  10       11.90      -28.70    393.03 o 
 -24   0  10     2442.95     2485.80    330.52 o 
 -23   0  10       39.42       90.27    200.96 o 
 -22   0  10      505.54      442.19    191.70 o 
 -21   0  10       15.73       14.73    161.27 o 
 -20   0  10     6871.53     6682.64    176.65 o 
 -19   0  10       39.53      -49.68    178.97 o 
 -18   0  10     1467.48     1118.43    124.55 o 
 -17   0  10       37.98      113.29     94.01 o 
 -16   0  10       16.54       -0.16    130.33 o 
 -15   0  10        4.60       -5.66     31.80 o 
 -14   0  10      433.40      562.43     93.21 o 
 -13   0  10        5.98        8.66     75.08 o 
 -12   0  10      666.20      601.00     69.28 o 
 -11   0  10        0.59      -28.48     47.90 o 
 -10   0  10     1611.53     2058.04     51.19 o 
  -9   0  10       81.52      119.69     41.66 o 
  -8   0  10     3453.98     3767.86     82.74 o 
  -7   0  10       48.56       12.75     43.42 o 
  -6   0  10     1824.77     1982.63     69.62 o 
  -5   0  10        4.64       13.07     44.76 o 
  -4   0  10     1912.25     2231.90    152.45 o 
  -3   0  10        5.73       27.29     68.72 o 
  -2   0  10     5342.84     5641.14    174.05 o 
  -1   0  10      208.36      205.49     75.34 o 
   0   0  10    20395.63    22712.09    223.72 o 
   1   0  10       44.11       35.82     55.87 o 
   2   0  10        3.17       -0.40     20.93 o 
   3   0  10       10.96       28.03     48.96 o 
   4   0  10      331.59      432.07    125.53 o 
   5   0  10       10.76       14.49     89.70 o 
   6   0  10     2876.24     3011.18    111.42 o 
   7   0  10      402.92      551.60    119.24 o 
   8   0  10    17126.43    18807.48    273.15 o 
   9   0  10       95.05      111.10    112.52 o 
  10   0  10     1786.64     1404.80    130.84 o 
  11   0  10       38.14       95.56    120.03 o 
  12   0  10      213.01       62.28    144.66 o 
  13   0  10        0.18       38.47    175.08 o 
  14   0  10       38.73      -13.04    182.51 o 
  15   0  10       24.77      -17.89    207.35 o 
  16   0  10     1378.99     1538.11    233.29 o 
  17   0  10       68.96      190.94    317.25 o 
 -27   1  10       22.35      209.77    515.04 o 
 -26   1  10      153.09      121.49    429.88 o 
 -25   1  10        6.66     -127.16    294.99 o 
 -24   1  10      140.26       54.24    246.61 o 
 -23   1  10       74.78      113.81    161.88 o 
 -22   1  10      173.35      161.99    128.68 o 
 -21   1  10       24.72        5.98    119.30 o 
 -20   1  10       29.05       74.00    128.45 o 
 -19   1  10       65.44      145.55     84.27 o 
 -18   1  10      536.09      456.06     96.14 o 
 -17   1  10      412.91      345.39     86.53 o 
 -16   1  10     1585.61     1506.74     77.31 o 
 -15   1  10       25.10       19.46     45.04 o 
 -14   1  10      858.32      810.56     63.41 o 
 -13   1  10      122.20       52.54    122.91 o 
 -12   1  10        0.47       41.02    134.56 o 
 -11   1  10      424.47      318.30     57.79 o 
 -10   1  10      157.35       83.41     52.22 o 
  -9   1  10      961.65      771.22     51.40 o 
  -8   1  10     3394.26     3190.79     40.70 o 
  -7   1  10      147.34      135.98     35.06 o 
  -6   1  10       12.33      -21.56     21.56 o 
  -5   1  10       26.11       41.54     31.98 o 
  -4   1  10       15.30        3.02     15.88 o 
  -3   1  10      418.02      404.23     39.94 o 
  -2   1  10     2543.24     2507.81     46.56 o 
  -1   1  10     2841.99     2691.44     66.78 o 
   0   1  10     3711.58     3862.43     70.28 o 
   1   1  10      554.27      638.08     53.84 o 
   2   1  10      484.30      468.81     58.23 o 
   3   1  10       19.71       53.09     46.73 o 
   4   1  10     1505.23     1484.94     76.64 o 
   5   1  10       59.87       36.61     62.04 o 
   6   1  10     1955.03     1972.97     77.06 o 
   7   1  10       25.55       24.70     55.27 o 
   8   1  10       32.36      -14.42     40.95 o 
   9   1  10      421.28      413.42     88.51 o 
  10   1  10     2183.93     2089.43    102.98 o 
  11   1  10     1321.61     1355.38    110.04 o 
  12   1  10      278.21      208.00     96.12 o 
  13   1  10      578.34      412.69    133.98 o 
  14   1  10       14.35      -80.74    135.18 o 
  15   1  10       35.78      -16.03    172.31 o 
  16   1  10      158.01      173.41    222.83 o 
  17   1  10       37.61       77.09    194.73 o 
 -27   2  10      446.87      129.18    574.58 o 
 -26   2  10       14.41      -93.99    363.37 o 
 -25   2  10      859.68     1042.70    283.08 o 
 -24   2  10        0.14      145.66    307.09 o 
 -23   2  10     1167.65     1045.70    237.00 o 
 -22   2  10        5.02      -32.69    202.30 o 
 -21   2  10     4059.51     4192.77    589.61 o 
 -20   2  10        2.69      -24.62    114.61 o 
 -19   2  10       29.30      -13.30    110.66 o 
 -18   2  10        1.08       37.92     87.74 o 
 -17   2  10    12480.14    12790.54    158.77 o 
 -16   2  10       73.60      200.78    100.99 o 
 -15   2  10     6733.38     6866.69    133.92 o 
 -14   2  10       65.56       79.10    119.48 o 
 -13   2  10     6138.04     6319.90    179.01 o 
 -12   2  10        2.99      -41.56     67.16 o 
 -11   2  10     9943.14     9856.21    129.85 o 
 -10   2  10        1.36      -26.18     47.42 o 
  -9   2  10     2829.99     2817.70     70.11 o 
  -8   2  10       77.53       97.76     59.71 o 
  -7   2  10    18370.30    19126.21    163.36 o 
  -6   2  10      139.44      127.33     62.04 o 
  -5   2  10     4741.64     4900.84     51.61 o 
  -4   2  10       21.24       37.20     35.71 o 
  -3   2  10      993.10      946.26     39.89 o 
  -2   2  10        3.58       -0.01     40.91 o 
  -1   2  10      151.27      165.87     45.19 o 
   0   2  10      104.06       90.76     42.11 o 
   1   2  10     2637.39     2933.02    129.11 o 
   2   2  10       19.82       23.09    103.40 o 
   3   2  10     1482.14     1767.79    205.81 o 
   4   2  10       10.03      -39.40     76.53 o 
   5   2  10     1608.86     1644.44    112.31 o 
   6   2  10        0.10      -24.34     45.03 o 
   7   2  10     1085.29     1142.47    137.17 o 
   8   2  10        7.21      -11.74     46.13 o 
   9   2  10       91.71      137.20     83.07 o 
  10   2  10       42.65       21.52    124.33 o 
  11   2  10     2950.93     2972.66    137.28 o 
  12   2  10       26.83       42.03    133.17 o 
  13   2  10      634.89      445.08    150.99 o 
  14   2  10        3.97       23.69    172.18 o 
  15   2  10      987.51     1269.45    202.61 o 
  16   2  10       17.93      180.31    217.25 o 
 -26   3  10       12.04       32.28    434.25 o 
 -25   3  10        2.82      138.44    355.12 o 
 -24   3  10       12.57       12.29    300.31 o 
 -23   3  10       22.83      182.42    295.88 o 
 -22   3  10      235.96      263.07    259.42 o 
 -21   3  10     1449.65     1560.24    226.27 o 
 -20   3  10      268.84      199.98    220.70 o 
 -19   3  10       99.40       38.69     87.37 o 
 -18   3  10      727.82      714.18    134.87 o 
 -17   3  10      127.12      175.10    127.12 o 
 -16   3  10      146.74      237.90    128.07 o 
 -15   3  10        0.47       16.33     44.32 o 
 -14   3  10      421.93      388.58    119.69 o 
 -13   3  10     1087.13     1160.33     89.60 o 
 -12   3  10       24.30       20.05     51.12 o 
 -11   3  10      819.68      659.46     92.52 o 
 -10   3  10      381.52      416.86     79.90 o 
  -9   3  10       69.96      121.55     90.92 o 
  -8   3  10       12.73       23.09     69.63 o 
  -7   3  10     1078.05     1128.05     74.67 o 
  -6   3  10      804.78      682.85     73.64 o 
  -5   3  10        0.20       55.21     85.99 o 
  -4   3  10     1098.68     1039.82     68.79 o 
  -3   3  10     2482.70     2516.87    100.45 o 
  -2   3  10      166.97      183.62     69.98 o 
  -1   3  10      454.15      424.27     86.86 o 
   0   3  10        2.97      -71.87    103.24 o 
   1   3  10      399.53      376.03    112.04 o 
   2   3  10      360.37      301.60    104.03 o 
   3   3  10      481.41      371.26    138.44 o 
   4   3  10      769.39      666.12    136.83 o 
   5   3  10       54.48       67.80    104.37 o 
   6   3  10      225.07      216.43    127.49 o 
   7   3  10       96.76      132.39    117.97 o 
   8   3  10        0.69      -49.83    110.47 o 
   9   3  10      335.61      261.32    130.57 o 
  10   3  10        7.75       65.65    157.09 o 
  11   3  10      206.09      290.99    212.75 o 
  12   3  10      617.74      757.75    184.57 o 
  13   3  10        1.95     -167.68    366.50 o 
  14   3  10       12.83       82.12    268.67 o 
  15   3  10       83.21       65.80    274.99 o 
 -24   4  10      203.91      418.32    382.83 o 
 -23   4  10       21.50      -81.50    368.57 o 
 -22   4  10      329.08      435.96    349.72 o 
 -21   4  10       32.28       18.58    268.55 o 
 -20   4  10      833.85      811.23    257.30 o 
 -19   4  10       55.87      166.90    321.07 o 
 -18   4  10     4155.23     4263.94    231.41 o 
 -17   4  10        0.84      -10.45    199.57 o 
 -16   4  10       13.04     -102.82    171.24 o 
 -15   4  10       69.45       41.96     70.11 o 
 -14   4  10     2471.82     2725.71    148.57 o 
 -13   4  10       20.10       -1.12     60.86 o 
 -12   4  10      902.36      811.31    109.98 o 
 -11   4  10      160.78      134.77     94.63 o 
 -10   4  10     4085.12     4397.05    110.92 o 
  -9   4  10       12.08       52.02     97.19 o 
  -8   4  10     2642.04     2449.15    100.79 o 
  -7   4  10        0.18        0.96    114.31 o 
  -6   4  10      775.91      983.84     89.90 o 
  -5   4  10      135.38       66.31     62.81 o 
  -4   4  10      329.56      231.56     91.96 o 
  -3   4  10        8.47      -69.20    112.09 o 
  -2   4  10      116.04      194.45    120.33 o 
  -1   4  10        6.52       28.03     97.01 o 
   0   4  10      187.99      104.77     88.10 o 
   1   4  10       10.66       65.72    124.44 o 
   2   4  10      235.71      268.50    127.95 o 
   3   4  10       48.78       70.21    136.49 o 
   4   4  10     1061.55     1057.12    157.91 o 
   5   4  10       94.36       31.20    156.98 o 
   6   4  10     1629.91     1540.17    137.54 o 
   7   4  10        6.70        6.74    104.90 o 
   8   4  10        0.38       20.29    101.03 o 
   9   4  10       29.94       54.12    143.23 o 
  10   4  10       41.83      -47.76    184.99 o 
  11   4  10        0.10      -47.43    187.96 o 
  12   4  10      101.80      178.69    231.10 o 
  13   4  10       90.67      156.54    219.87 o 
  14   4  10     1329.22     1229.07    251.27 o 
 -22   5  10      158.21      262.87    371.54 o 
 -21   5  10        1.45      -25.40    340.23 o 
 -20   5  10        0.36       19.22     77.24 o 
 -19   5  10       68.17       88.14    306.24 o 
 -18   5  10        1.75      -50.34    279.43 o 
 -17   5  10       18.79       67.60    173.46 o 
 -16   5  10      487.73      637.56    236.73 o 
 -15   5  10      438.58      505.28    195.71 o 
 -14   5  10       30.53      101.09    167.82 o 
 -13   5  10        2.34       12.92    180.55 o 
 -12   5  10        2.94       26.69    105.84 o 
 -11   5  10       21.85       52.06    148.64 o 
 -10   5  10        0.19       40.28     50.52 o 
  -9   5  10      156.45       58.18    130.25 o 
  -8   5  10      350.29      301.41    132.58 o 
  -7   5  10      131.71      173.84    103.89 o 
  -6   5  10       61.54      125.69    100.37 o 
  -5   5  10       21.73      -12.15    164.11 o 
  -4   5  10       57.15       48.51    160.59 o 
  -3   5  10        6.81      -32.55    151.19 o 
  -2   5  10      275.15      238.08    162.59 o 
  -1   5  10       96.57       11.70    220.60 o 
   0   5  10      194.24      219.88    146.55 o 
   1   5  10        4.23       -3.29    163.28 o 
   2   5  10      231.97      194.01    169.62 o 
   3   5  10        0.59       63.53    113.19 o 
   4   5  10        0.43       45.63    266.00 o 
   5   5  10        0.19      -16.12    186.43 o 
   6   5  10       92.81       97.72    185.43 o 
   7   5  10      154.54      179.37    144.25 o 
   8   5  10        7.88       -2.00     91.09 o 
   9   5  10        4.26       38.01    152.24 o 
  10   5  10       19.78      159.45    237.55 o 
  11   5  10       28.13       29.28    226.45 o 
  12   5  10       21.23       11.38     86.87 o 
 -19   6  10        0.30      206.84    409.25 o 
 -18   6  10        1.34      -79.65    362.77 o 
 -17   6  10       85.60        3.14    169.21 o 
 -16   6  10       13.58        6.44    453.24 o 
 -15   6  10     1543.63     1620.16    252.73 o 
 -14   6  10        2.61      -18.39    237.25 o 
 -13   6  10      547.93      623.05    217.56 o 
 -12   6  10       41.60      -35.78    185.49 o 
 -11   6  10      681.61      756.90    184.33 o 
 -10   6  10        3.95       28.29    184.49 o 
  -9   6  10      411.26      619.74    173.54 o 
  -8   6  10       36.34       22.27    117.39 o 
  -7   6  10       12.01       84.45     86.20 o 
  -6   6  10       46.19        0.72    162.97 o 
  -5   6  10     1323.01     1436.93    220.17 o 
  -4   6  10        1.02      -46.07    191.55 o 
  -3   6  10      445.82      408.58    203.23 o 
  -2   6  10        0.10     -153.70    203.10 o 
  -1   6  10       88.03      122.27    280.80 o 
   0   6  10       32.78       55.12    161.72 o 
   1   6  10      803.11      866.70    253.40 o 
   2   6  10       84.54       83.28    217.37 o 
   3   6  10      109.58       -6.83    263.80 o 
   4   6  10        0.93      155.21    263.72 o 
   5   6  10      381.56      460.55    282.91 o 
   6   6  10        8.61      153.31    304.11 o 
   7   6  10        2.08      -45.63    266.13 o 
   8   6  10        0.24       73.80    241.08 o 
   9   6  10      871.88     1153.90    258.96 o 
  10   6  10       50.30       44.09    330.09 o 
 -16   7  10        8.22      328.83    590.56 o 
 -15   7  10      148.20      268.21    412.72 o 
 -14   7  10        5.76       25.67    308.92 o 
 -13   7  10      271.72      226.61    243.67 o 
 -12   7  10       10.60      187.74    295.45 o 
 -11   7  10        5.62      -28.60     97.16 o 
 -10   7  10       15.12      -66.10    248.15 o 
  -9   7  10      130.23      376.97    246.44 o 
  -8   7  10        0.95      -10.20    270.22 o 
  -7   7  10      233.73        6.90    436.26 o 
  -6   7  10        0.32     -190.54    295.23 o 
  -5   7  10        1.59     -137.80    282.87 o 
  -4   7  10       21.63      -51.80    279.08 o 
  -3   7  10       39.49        7.93    279.30 o 
  -2   7  10        4.13       28.81    273.43 o 
  -1   7  10      263.01      166.02    276.96 o 
   0   7  10       13.36      176.17    258.07 o 
   1   7  10       32.34      175.59    320.44 o 
   2   7  10        3.83      -22.72    319.14 o 
   3   7  10       58.47     -149.06    346.51 o 
   4   7  10        2.80       47.81    371.84 o 
   5   7  10       82.31      -18.51    395.73 o 
   6   7  10       17.67      141.44    415.82 o 
  -6   8  10       13.27       11.87    613.72 o 
  -5   8  10       21.69      394.27    613.83 o 
  -4   8  10      118.74      286.42    285.48 o 
  -3   8  10       16.25     -109.91    556.54 o 
  -2   8  10        8.45      -62.70    612.44 o 
 -27   1  11       53.93     -161.04    494.56 o 
 -26   1  11      107.71      -13.73    327.26 o 
 -25   1  11      186.67      171.60    289.31 o 
 -24   1  11      257.41      345.96    253.96 o 
 -23   1  11       79.28      137.38    177.12 o 
 -22   1  11        0.17      -87.98    111.08 o 
 -21   1  11       90.03       62.20    113.51 o 
 -20   1  11       83.38       47.79    106.80 o 
 -19   1  11        0.08       -4.56     40.66 o 
 -18   1  11      252.64      213.26     94.28 o 
 -17   1  11     1776.52     1701.35     87.97 o 
 -16   1  11     1036.45      959.88     73.50 o 
 -15   1  11       39.66       -5.65     42.02 o 
 -14   1  11      468.87      434.76     62.23 o 
 -13   1  11      173.80      112.69     62.56 o 
 -12   1  11      126.45       97.90     81.23 o 
 -11   1  11      806.86      730.07     62.23 o 
 -10   1  11      154.92      100.64     64.97 o 
  -9   1  11      585.91      495.22     58.76 o 
  -8   1  11      315.48      282.59     49.80 o 
  -7   1  11      259.05      238.67     41.74 o 
  -6   1  11     1194.41     1233.70     39.70 o 
  -5   1  11      443.92      387.29     41.30 o 
  -4   1  11      955.25      793.74     44.79 o 
  -3   1  11     2373.50     2333.73     51.73 o 
  -2   1  11     2063.98     2006.36     44.61 o 
  -1   1  11      208.97      208.92     54.34 o 
   0   1  11      205.53      271.96     56.82 o 
   1   1  11     3411.62     3388.70     73.00 o 
   2   1  11      660.59      644.20     63.66 o 
   3   1  11      966.15      948.46     69.58 o 
   4   1  11       59.87      155.72     58.25 o 
   5   1  11       29.23       -4.94     83.32 o 
   6   1  11       11.26       54.44     61.12 o 
   7   1  11      664.00      580.33     89.38 o 
   8   1  11      447.98      498.82     93.70 o 
   9   1  11     1050.17      917.09    104.91 o 
  10   1  11      279.31      397.74     99.93 o 
  11   1  11      187.16      193.38    107.26 o 
  12   1  11       50.83       39.84     82.93 o 
  13   1  11       74.81       79.12    137.55 o 
  14   1  11        4.41       15.92    155.66 o 
  15   1  11       80.81      198.77    174.61 o 
  16   1  11       96.94      184.69    202.08 o 
 -27   2  11      637.75      801.71    403.11 o 
 -26   2  11        0.50      107.42    316.01 o 
 -25   2  11      247.01      302.79    315.65 o 
 -24   2  11        8.62      -33.85    263.65 o 
 -23   2  11        6.68       40.33    226.03 o 
 -22   2  11        0.98      -35.96    211.74 o 
 -21   2  11      578.08      757.07    134.67 o 
 -20   2  11       10.71       26.94    106.30 o 
 -19   2  11        0.71      105.77    101.66 o 
 -18   2  11       23.18       44.09     84.33 o 
 -17   2  11     1233.85     1140.66     86.02 o 
 -16   2  11        0.92       13.01     58.37 o 
 -15   2  11     1554.02     1266.64    135.22 o 
 -14   2  11       24.86        4.29     29.91 o 
 -13   2  11     3243.87     3396.13     84.60 o 
 -12   2  11       29.75       23.89     61.12 o 
 -11   2  11      153.21      194.28     69.37 o 
 -10   2  11       20.88      -38.46     66.92 o 
  -9   2  11       37.59       92.09     75.19 o 
  -8   2  11       43.07       13.33     37.92 o 
  -7   2  11      486.47      427.56     63.95 o 
  -6   2  11        0.16      -16.15     42.65 o 
  -5   2  11     8355.29     8841.30     86.95 o 
  -4   2  11       19.49        3.04     11.28 o 
  -3   2  11     2955.27     3079.90     82.26 o 
  -2   2  11       11.06        7.14     12.50 o 
  -1   2  11      272.69      283.04     48.26 o 
   0   2  11       19.21       12.02     41.58 o 
   1   2  11     1486.34     1631.91     87.74 o 
   2   2  11       43.91      112.12     94.09 o 
   3   2  11      200.00      239.15     79.90 o 
   4   2  11       99.12      127.62     76.46 o 
   5   2  11     4127.98     4271.14    207.33 o 
   6   2  11       12.13       40.46     89.53 o 
   7   2  11      444.96      367.09    113.33 o 
   8   2  11        9.37      -13.64     47.04 o 
   9   2  11       94.91       28.47     74.28 o 
  10   2  11       15.89       39.87    134.45 o 
  11   2  11      475.34      505.06    141.34 o 
  12   2  11        5.23      -28.94    208.08 o 
  13   2  11       37.78      -33.91    190.37 o 
  14   2  11        4.19      -25.26    251.82 o 
  15   2  11       17.70       30.35    145.94 o 
 -26   3  11      126.25      488.52    371.51 o 
 -25   3  11       11.13       34.52    341.14 o 
 -24   3  11        0.30      134.77    330.21 o 
 -23   3  11      249.40       86.97    334.80 o 
 -22   3  11       86.48      188.24    210.43 o 
 -21   3  11        3.11       44.31    264.14 o 
 -20   3  11       38.20      108.14    204.30 o 
 -19   3  11      619.42      670.21    124.29 o 
 -18   3  11      289.06      254.04    135.23 o 
 -17   3  11       81.33       -2.11    208.21 o 
 -16   3  11       98.01       36.88    145.31 o 
 -15   3  11      548.94      516.26    126.77 o 
 -14   3  11      316.17      339.66    137.41 o 
 -13   3  11       12.60       -1.24     58.29 o 
 -12   3  11      230.27      119.85     81.46 o 
 -11   3  11     1192.26     1175.43     88.94 o 
 -10   3  11      172.98      174.28     86.39 o 
  -9   3  11        0.36      -11.12     74.05 o 
  -8   3  11        3.40      -38.90     96.05 o 
  -7   3  11      159.93      169.47     87.79 o 
  -6   3  11       16.13       75.70     66.99 o 
  -5   3  11     1368.30     1261.85     73.69 o 
  -4   3  11     1291.55     1160.08     73.02 o 
  -3   3  11      561.11      485.41     79.96 o 
  -2   3  11       75.74       72.07     75.35 o 
  -1   3  11      634.77      595.62    123.12 o 
   0   3  11        5.64      -11.42     61.21 o 
   1   3  11      172.66      132.82    104.77 o 
   2   3  11        0.27      -39.83    106.26 o 
   3   3  11     1377.39     1075.42    132.88 o 
   4   3  11      466.40      525.67    133.20 o 
   5   3  11       64.41       -7.36    106.60 o 
   6   3  11       52.98       25.59    131.19 o 
   7   3  11      319.73      293.58    131.34 o 
   8   3  11      102.53       50.81    367.70 o 
   9   3  11       15.13       79.45    213.12 o 
  10   3  11      145.20      286.39    189.20 o 
  11   3  11     1286.76     1228.28    193.51 o 
  12   3  11      200.14      173.47    248.31 o 
  13   3  11      466.60      441.33    179.89 o 
  14   3  11       41.87      149.80    261.97 o 
 -24   4  11      303.75      394.00    387.80 o 
 -23   4  11       15.42      -98.68    475.30 o 
 -22   4  11        1.38     -199.29    320.73 o 
 -21   4  11        0.48      -67.24    298.79 o 
 -20   4  11     1594.33     1822.04    259.86 o 
 -19   4  11       45.85      -14.86    212.30 o 
 -18   4  11      978.62      822.85    222.18 o 
 -17   4  11       10.08      177.97    203.79 o 
 -16   4  11      485.37      407.41    199.62 o 
 -15   4  11       25.91       24.03    131.08 o 
 -14   4  11     3099.18     3432.92    119.27 o 
 -13   4  11        8.34       22.58    106.91 o 
 -12   4  11      234.56      230.96    105.24 o 
 -11   4  11       82.15       71.90    102.28 o 
 -10   4  11      431.50      511.49    106.97 o 
  -9   4  11       79.67       49.24     84.61 o 
  -8   4  11     1295.15     1241.71    102.87 o 
  -7   4  11        2.20        1.37     68.60 o 
  -6   4  11      337.03      443.83     92.59 o 
  -5   4  11        0.20       39.34     76.95 o 
  -4   4  11        4.85       -2.22    107.68 o 
  -3   4  11       39.17       -2.45    145.28 o 
  -2   4  11      259.44      200.76    184.39 o 
  -1   4  11       72.20       41.28    154.13 o 
   0   4  11      213.91      195.16    143.29 o 
   1   4  11        2.60       17.77    131.93 o 
   2   4  11     1315.35     1423.21    153.64 o 
   3   4  11        4.75       57.52    138.13 o 
   4   4  11      363.06      404.38    170.92 o 
   5   4  11        0.90       -1.37     19.53 o 
   6   4  11     1769.80     1877.45    196.49 o 
   7   4  11       14.15       18.48     41.25 o 
   8   4  11       15.77      -67.00    185.43 o 
   9   4  11        2.58       21.34    131.29 o 
  10   4  11       75.46       65.82     94.95 o 
  11   4  11        1.35       29.78    204.72 o 
  12   4  11      869.68      930.13    239.45 o 
  13   4  11        4.22      -25.09    255.96 o 
 -22   5  11        4.58      -73.57    406.58 o 
 -21   5  11       42.76      187.31    362.95 o 
 -20   5  11       40.79       75.59    334.49 o 
 -19   5  11        3.04       47.39    420.92 o 
 -18   5  11      316.83      196.14    283.79 o 
 -17   5  11       31.12      127.29    279.96 o 
 -16   5  11      343.13      292.60    250.51 o 
 -15   5  11       43.29      163.72    164.65 o 
 -14   5  11       61.62       44.19    141.63 o 
 -13   5  11        0.77      -59.61     85.28 o 
 -12   5  11        3.56       19.66    114.13 o 
 -11   5  11       22.43       46.82     88.28 o 
 -10   5  11      686.19      779.97    137.29 o 
  -9   5  11      126.96       82.40     68.93 o 
  -8   5  11       72.79        0.86    134.74 o 
  -7   5  11      112.17       18.99     43.78 o 
  -6   5  11      304.94      243.56    136.90 o 
  -5   5  11        3.36      -35.25    140.55 o 
  -4   5  11      123.68       93.21    130.96 o 
  -3   5  11        2.57      -26.67     88.02 o 
  -2   5  11      291.75      355.92    171.69 o 
  -1   5  11       98.55       72.32    192.41 o 
   0   5  11       95.30      187.20    191.07 o 
   1   5  11      131.77      187.13    188.54 o 
   2   5  11      186.19      189.22    162.33 o 
   3   5  11        0.02      -45.97    193.22 o 
   4   5  11        5.08       23.90    214.84 o 
   5   5  11       23.48       14.00    209.15 o 
   6   5  11      309.88      434.76    211.07 o 
   7   5  11        9.28      -89.74    224.32 o 
   8   5  11      222.94      232.83    253.15 o 
   9   5  11       70.91       92.92    252.04 o 
  10   5  11       71.40      205.30    170.92 o 
  11   5  11       39.63       44.94    280.34 o 
 -19   6  11      163.48      103.75    384.13 o 
 -18   6  11       23.18     -107.37    393.05 o 
 -17   6  11        2.41      -52.66    461.37 o 
 -16   6  11        2.57     -134.09    317.59 o 
 -15   6  11      716.60      717.64    258.90 o 
 -14   6  11      156.22       45.29    220.09 o 
 -13   6  11       57.47       -1.69    130.53 o 
 -12   6  11        0.68       33.28    193.93 o 
 -11   6  11        9.41      -64.91    186.59 o 
 -10   6  11        2.71     -109.61    187.76 o 
  -9   6  11       20.65     -123.76    245.88 o 
  -8   6  11      103.47      151.20    213.77 o 
  -7   6  11      197.03      236.61    189.57 o 
  -6   6  11       58.61      -26.16    231.67 o 
  -5   6  11      330.01      262.02    202.35 o 
  -4   6  11       49.90      164.63    295.52 o 
  -3   6  11        1.31     -136.77    226.41 o 
  -2   6  11        1.81      -75.81    225.24 o 
  -1   6  11       20.05       41.26    220.29 o 
   0   6  11       49.60      153.25    234.21 o 
   1   6  11       32.89      -97.67    232.89 o 
   2   6  11        4.71       27.01    279.67 o 
   3   6  11       90.89      109.17    240.74 o 
   4   6  11        2.55       18.87    292.48 o 
   5   6  11      102.27      138.22    320.31 o 
   6   6  11       36.22       83.58    332.17 o 
   7   6  11       61.75      116.82    387.45 o 
   8   6  11       45.13      191.22    303.77 o 
 -16   7  11       94.33      767.07    723.93 o 
 -15   7  11       86.75      272.29    514.61 o 
 -14   7  11        0.00       72.79    317.05 o 
 -13   7  11       48.38      -58.64    366.49 o 
 -12   7  11       65.63       95.64    247.50 o 
 -11   7  11        2.48     -136.98    281.02 o 
 -10   7  11       12.78      -16.63    294.78 o 
  -9   7  11       17.93       63.66    365.63 o 
  -8   7  11        4.14     -101.54    337.44 o 
  -7   7  11       39.19       60.57    319.07 o 
  -6   7  11        5.21       90.13    302.59 o 
  -5   7  11        0.11       91.34    325.18 o 
  -4   7  11       15.38      -80.85    303.11 o 
  -3   7  11       21.75       -6.56    308.07 o 
  -2   7  11       26.41        9.23    295.25 o 
  -1   7  11        9.75      101.24    315.98 o 
   0   7  11        0.98       10.22    333.45 o 
   1   7  11       14.66        9.65    317.60 o 
   2   7  11       50.66      270.73    358.55 o 
   3   7  11        2.67      133.42    393.21 o 
   4   7  11        8.81      213.20    417.29 o 
 -26   0  12      348.87      634.26    415.94 o 
 -25   0  12        1.06       48.00    285.43 o 
 -24   0  12      858.25     1183.91    267.86 o 
 -23   0  12        2.93       49.35    216.70 o 
 -22   0  12        1.23       49.63    256.82 o 
 -21   0  12       17.98      -90.56    175.14 o 
 -20   0  12      980.28      681.61    169.03 o 
 -19   0  12        3.96       75.73    115.80 o 
 -18   0  12     7187.07     6317.78    342.27 o 
 -17   0  12      132.32      201.44    114.99 o 
 -16   0  12    10907.40    11578.26    204.00 o 
 -15   0  12       49.49      113.32     78.25 o 
 -14   0  12      437.25      446.65     96.48 o 
 -13   0  12       11.81       -5.10     84.24 o 
 -12   0  12      359.12      244.54     76.71 o 
 -11   0  12        0.16       10.67    743.92 o 
 -10   0  12      599.85      630.31     51.95 o 
  -9   0  12      165.44      129.54     91.26 o 
  -8   0  12    28452.41    30963.71    335.02 o 
  -7   0  12      311.95      270.02     91.92 o 
  -6   0  12    10549.27    10790.78    155.03 o 
  -5   0  12        4.86       -4.07     45.39 o 
  -4   0  12        5.81       26.62     77.02 o 
  -3   0  12        0.43        3.06     75.09 o 
  -2   0  12      357.83      366.12     84.04 o 
  -1   0  12      116.75      122.43     89.86 o 
   0   0  12       15.83       85.90     82.06 o 
   1   0  12       22.25       83.36    119.44 o 
   2   0  12     1734.92     1434.94    139.89 o 
   3   0  12       85.11       82.57     82.68 o 
   4   0  12     1170.13     1004.41    101.14 o 
   5   0  12       18.97      -24.00    108.37 o 
   6   0  12     3021.87     3286.41    128.67 o 
   7   0  12       82.77       79.61     88.91 o 
   8   0  12      708.34      573.37    137.87 o 
   9   0  12       28.48      -53.50     96.69 o 
  10   0  12       97.94       95.25    101.08 o 
  11   0  12        2.60       45.11    166.33 o 
  12   0  12       21.22      129.15    192.65 o 
  13   0  12        0.02       32.98     66.38 o 
  14   0  12      882.41     1203.34    279.33 o 
  15   0  12       45.02        6.42    246.26 o 
 -27   1  12      102.67      273.42    355.73 o 
 -26   1  12      213.95      368.76    324.34 o 
 -25   1  12       47.03     -255.60    289.04 o 
 -24   1  12      172.10       84.87    174.63 o 
 -23   1  12       18.99       -7.25    147.95 o 
 -22   1  12        1.75       17.69     47.62 o 
 -21   1  12       77.05       76.88     66.42 o 
 -20   1  12     1045.67     1060.32    114.35 o 
 -19   1  12      713.20      736.16    101.31 o 
 -18   1  12      307.01      340.93     94.47 o 
 -17   1  12     1472.15     1575.36     82.69 o 
 -16   1  12       47.12        7.69     40.50 o 
 -15   1  12      403.74      356.09     75.81 o 
 -14   1  12      687.03      671.33     63.50 o 
 -13   1  12       25.64      -21.23     72.84 o 
 -12   1  12      639.43      607.33     68.16 o 
 -11   1  12      203.50      192.30     62.83 o 
 -10   1  12        7.37       -7.67     18.45 o 
  -9   1  12     1214.96     1183.59     63.70 o 
  -8   1  12      440.16      333.01     59.03 o 
  -7   1  12     1155.31     1043.98     48.29 o 
  -6   1  12     1128.54      988.39     43.13 o 
  -5   1  12      457.64      433.06     42.59 o 
  -4   1  12      146.32      155.29     48.76 o 
  -3   1  12      661.51      629.86     49.58 o 
  -2   1  12      189.99      179.78     50.23 o 
  -1   1  12      384.81      395.31     62.15 o 
   0   1  12     1789.60     1699.12     61.78 o 
   1   1  12     2654.29     2822.56     69.94 o 
   2   1  12      241.61      291.10     70.32 o 
   3   1  12      235.73      219.68     69.68 o 
   4   1  12      141.38      185.17     70.33 o 
   5   1  12       83.06       50.81     57.61 o 
   6   1  12      665.05      706.41     94.55 o 
   7   1  12      139.61      253.00     93.02 o 
   8   1  12      199.33      226.62    102.53 o 
   9   1  12      315.93      210.19    103.40 o 
  10   1  12      258.53      310.66    115.87 o 
  11   1  12      422.60      426.81    123.68 o 
  12   1  12        8.54       25.32    177.92 o 
  13   1  12      129.06      105.72     99.42 o 
  14   1  12       46.18       59.59    152.14 o 
  15   1  12       75.60      140.43    193.76 o 
 -27   2  12      171.96       61.65    390.36 o 
 -26   2  12       11.47        8.18    366.50 o 
 -25   2  12      235.23      205.82    321.99 o 
 -24   2  12        1.97       52.72    266.19 o 
 -23   2  12       15.27       97.65    228.48 o 
 -22   2  12        6.34       28.41    140.99 o 
 -21   2  12     1642.46     1608.48    130.32 o 
 -20   2  12       18.10        4.20     48.00 o 
 -19   2  12     1628.04     1685.04    107.31 o 
 -18   2  12       74.17      142.11    122.43 o 
 -17   2  12     1358.76     1351.84     95.52 o 
 -16   2  12        5.84       -7.23     25.68 o 
 -15   2  12     1432.44     1226.18    105.56 o 
 -14   2  12        4.79       -3.69     79.61 o 
 -13   2  12     1465.66     1361.24     88.45 o 
 -12   2  12        8.68      -13.72     68.41 o 
 -11   2  12     3654.69     3941.58     88.44 o 
 -10   2  12       92.17      115.99     67.90 o 
  -9   2  12        6.77       23.26     61.44 o 
  -8   2  12        5.32       41.33     58.36 o 
  -7   2  12      356.27      304.31     70.99 o 
  -6   2  12       23.80       10.37     35.57 o 
  -5   2  12      209.38      226.78     63.69 o 
  -4   2  12        6.83        7.07     24.21 o 
  -3   2  12     1779.56     1921.25     53.42 o 
  -2   2  12       57.41       90.90     47.96 o 
  -1   2  12        1.54       25.49     45.88 o 
   0   2  12        2.87       27.57     59.90 o 
   1   2  12      581.12      675.62     75.95 o 
   2   2  12        0.22      144.88     80.06 o 
   3   2  12      217.76      259.25     83.72 o 
   4   2  12      101.03        0.18     80.16 o 
   5   2  12       36.72       19.72     97.44 o 
   6   2  12       17.73        1.33    100.41 o 
   7   2  12      231.63      220.23    113.44 o 
   8   2  12        0.53       28.99     59.37 o 
   9   2  12      252.58      115.48    126.83 o 
  10   2  12        3.28       41.72    121.80 o 
  11   2  12      546.54      442.81    144.69 o 
  12   2  12       65.22       21.83    153.46 o 
  13   2  12      251.95      101.20    177.87 o 
  14   2  12        7.91       24.87    155.73 o 
 -26   3  12       28.86       26.32    420.66 o 
 -25   3  12        0.06      191.42    253.20 o 
 -24   3  12        3.68       32.34    306.10 o 
 -23   3  12        1.00      -56.33    270.45 o 
 -22   3  12        4.70       80.38    300.35 o 
 -21   3  12        1.44        6.39    214.69 o 
 -20   3  12       46.18       98.83    139.66 o 
 -19   3  12      327.95      355.37    155.70 o 
 -18   3  12       29.79       46.08    113.17 o 
 -17   3  12       38.83        2.09     54.53 o 
 -16   3  12        9.42      -54.32    209.41 o 
 -15   3  12      161.92      157.74    133.88 o 
 -14   3  12       77.36       41.88     85.29 o 
 -13   3  12      764.33      665.46     94.44 o 
 -12   3  12      383.92      329.00     89.49 o 
 -11   3  12      398.64      440.51     98.81 o 
 -10   3  12       31.26        3.80     25.30 o 
  -9   3  12      244.89      169.77    118.54 o 
  -8   3  12       43.10       32.06     29.08 o 
  -7   3  12       21.30        0.08     13.83 o 
  -6   3  12      382.55      323.66     91.17 o 
  -5   3  12     1875.08     1915.46     80.23 o 
  -4   3  12       75.50       44.11     77.66 o 
  -3   3  12      340.78      334.64     94.36 o 
  -2   3  12      867.58      687.00    130.07 o 
  -1   3  12      189.80      131.98    132.40 o 
   0   3  12        1.07      -25.23    116.18 o 
   1   3  12       44.90       -7.09    132.59 o 
   2   3  12       94.34      191.95    133.96 o 
   3   3  12      533.65      446.07    138.93 o 
   4   3  12       70.45       87.07    120.63 o 
   5   3  12      615.72      744.30    161.44 o 
   6   3  12       79.01       74.05    154.53 o 
   7   3  12        7.47      -20.29     46.15 o 
   8   3  12       10.03       26.41    175.29 o 
   9   3  12      246.50      208.59    165.96 o 
  10   3  12       59.71      155.32    184.37 o 
  11   3  12        4.46      164.36    189.64 o 
  12   3  12      493.33      339.32    220.63 o 
  13   3  12      614.44      504.40    235.66 o 
 -24   4  12       11.83      220.35    378.98 o 
 -23   4  12        3.42       -0.33     69.11 o 
 -22   4  12      207.48      156.53    292.39 o 
 -21   4  12       20.10     -109.52    252.08 o 
 -20   4  12        3.63       30.24    243.93 o 
 -19   4  12        3.04       -2.13     76.86 o 
 -18   4  12      753.95      783.66    233.80 o 
 -17   4  12       85.70      139.92    186.58 o 
 -16   4  12      280.74      238.32    148.42 o 
 -15   4  12       13.08      -33.85    122.76 o 
 -14   4  12       75.55       20.52    117.20 o 
 -13   4  12        0.69      -22.13    113.01 o 
 -12   4  12      139.18      133.92    110.76 o 
 -11   4  12       91.47        0.90     46.08 o 
 -10   4  12      210.59      110.27    128.24 o 
  -9   4  12       63.50       80.38     96.49 o 
  -8   4  12      102.57      179.54     89.33 o 
  -7   4  12       40.21       17.16     85.84 o 
  -6   4  12      412.47      335.00    105.54 o 
  -5   4  12        2.88       12.46    115.14 o 
  -4   4  12       86.77       44.77    117.30 o 
  -3   4  12       97.16       70.87    114.26 o 
  -2   4  12     1443.05     1412.28    158.48 o 
  -1   4  12        0.86       59.39     98.39 o 
   0   4  12      133.13      182.29    160.93 o 
   1   4  12       60.06       -9.38    155.99 o 
   2   4  12     1830.60     1910.15    188.37 o 
   3   4  12       30.39       65.21     92.87 o 
   4   4  12       14.20      108.80    165.47 o 
   5   4  12        5.62       18.47    195.32 o 
   6   4  12        7.43       -5.52    197.87 o 
   7   4  12       26.78      -97.99    207.17 o 
   8   4  12        0.04     -136.35    218.28 o 
   9   4  12       48.93      -41.25    234.37 o 
  10   4  12      511.52      521.64    260.56 o 
  11   4  12        0.90      -25.78    296.18 o 
  12   4  12       32.06      -63.20    333.42 o 
 -22   5  12       79.22       71.66    587.47 o 
 -21   5  12       77.85      -13.12    377.58 o 
 -20   5  12       23.41       97.96    341.44 o 
 -19   5  12       49.71       40.92    309.76 o 
 -18   5  12        0.10      -14.57    314.17 o 
 -17   5  12        1.39      -94.50    257.06 o 
 -16   5  12      144.16      206.80    245.26 o 
 -15   5  12       16.78       41.78    199.10 o 
 -14   5  12      157.35      274.71    152.70 o 
 -13   5  12       82.62      -85.59    141.35 o 
 -12   5  12        6.20      -24.86    149.61 o 
 -11   5  12       18.98       58.57    145.14 o 
 -10   5  12      160.03      273.97    114.81 o 
  -9   5  12        2.66      -14.54    158.55 o 
  -8   5  12        3.26        0.76    170.71 o 
  -7   5  12      310.24      471.79    153.81 o 
  -6   5  12      274.04      172.41     92.46 o 
  -5   5  12       34.47      -53.76    182.82 o 
  -4   5  12       62.53      103.60    195.53 o 
  -3   5  12       14.04      -57.57    192.41 o 
  -2   5  12      383.45      325.71    233.29 o 
  -1   5  12       23.74       17.31    190.05 o 
   0   5  12      441.67      289.51    197.17 o 
   1   5  12       55.25       79.94    218.75 o 
   2   5  12      200.96      179.89    173.64 o 
   3   5  12        4.09      148.36    205.57 o 
   4   5  12       61.66       -3.09    235.22 o 
   5   5  12       10.61       23.36    265.44 o 
   6   5  12        6.69     -108.83    254.45 o 
   7   5  12      123.23      -64.82    259.09 o 
   8   5  12      235.17      210.05    348.60 o 
   9   5  12        6.96      -18.71    337.70 o 
  10   5  12       55.13      180.83    333.68 o 
 -19   6  12       65.87       20.51    516.37 o 
 -18   6  12        5.36      101.80    537.09 o 
 -17   6  12      341.10      253.80    344.60 o 
 -16   6  12        0.38       84.21    264.68 o 
 -15   6  12     3101.48     3330.43    269.10 o 
 -14   6  12        4.02      -36.74    135.92 o 
 -13   6  12     1960.38     2182.63    214.94 o 
 -12   6  12        0.08      -53.59    200.04 o 
 -11   6  12      127.65       55.42    124.19 o 
 -10   6  12       14.41      -10.28    225.19 o 
  -9   6  12      472.48      630.34    209.76 o 
  -8   6  12        0.97      106.94    210.13 o 
  -7   6  12       71.99      120.66    219.52 o 
  -6   6  12        0.02       97.00    125.91 o 
  -5   6  12     2440.05     2679.52    245.08 o 
  -4   6  12        0.26       87.23    266.57 o 
  -3   6  12      100.46       44.20     41.20 o 
  -2   6  12        0.92        7.69    228.11 o 
  -1   6  12      153.83       80.16    214.23 o 
   0   6  12       18.28      -80.35    254.05 o 
   1   6  12       48.55      -81.22    200.52 o 
   2   6  12        6.07       -0.91    302.84 o 
   3   6  12      153.38      135.93    169.94 o 
   4   6  12        2.21       73.14    286.03 o 
   5   6  12      146.55       64.07    301.59 o 
   6   6  12        1.86       38.34    348.47 o 
   7   6  12       90.50      123.98    268.18 o 
 -16   7  12       10.88      655.78    587.49 o 
 -15   7  12      243.70      555.23    421.63 o 
 -14   7  12       25.73      206.48    346.21 o 
 -13   7  12      170.62      184.57    438.80 o 
 -12   7  12        0.13      -18.58    210.58 o 
 -11   7  12       32.95       56.60    302.14 o 
 -10   7  12        0.00      -68.33    296.76 o 
  -9   7  12       66.64      215.16    343.92 o 
  -8   7  12        6.77       13.28    179.70 o 
  -7   7  12      179.78      120.14    441.34 o 
  -6   7  12        0.21      -17.24    310.07 o 
  -5   7  12       84.79      328.28    329.70 o 
  -4   7  12        4.66      127.23    248.82 o 
  -3   7  12        4.84      265.97    337.26 o 
  -2   7  12        4.63       39.85    338.70 o 
  -1   7  12      166.01      249.84    339.23 o 
   0   7  12        0.01      165.54    335.68 o 
   1   7  12       73.74      201.20    359.43 o 
   2   7  12        0.20      240.56    319.88 o 
   3   7  12        3.44      -68.87    411.57 o 
 -27   1  13       94.95      166.95    370.91 o 
 -26   1  13       15.85      -39.30    324.82 o 
 -25   1  13        1.51        6.65    234.47 o 
 -24   1  13       13.68        0.17    170.61 o 
 -23   1  13      243.96      410.70    161.86 o 
 -22   1  13      145.58      143.41    130.64 o 
 -21   1  13      342.24      318.31    120.44 o 
 -20   1  13      134.75      205.41    112.13 o 
 -19   1  13       10.01      -14.49     98.28 o 
 -18   1  13      451.47      440.71     91.70 o 
 -17   1  13      102.78       22.57    102.06 o 
 -16   1  13      374.97      291.45     81.18 o 
 -15   1  13      669.78      600.13     76.19 o 
 -14   1  13      237.75      227.28     70.57 o 
 -13   1  13       46.08       26.37     64.04 o 
 -12   1  13      682.92      599.44     73.39 o 
 -11   1  13       86.96       89.57     61.88 o 
 -10   1  13      430.34      387.40     71.62 o 
  -9   1  13      442.34      386.93     65.38 o 
  -8   1  13      968.09     1009.23     60.95 o 
  -7   1  13      382.84      337.91     59.11 o 
  -6   1  13      151.82      126.55     52.08 o 
  -5   1  13        6.50       35.90     47.77 o 
  -4   1  13       56.25       47.46     34.16 o 
  -3   1  13      165.75      171.65     52.76 o 
  -2   1  13      463.22      494.39     54.13 o 
  -1   1  13     1004.90      898.49     68.49 o 
   0   1  13     2575.44     2586.74     75.14 o 
   1   1  13        9.12       -3.14     27.20 o 
   2   1  13      892.65     1053.78     75.10 o 
   3   1  13      344.75      304.50     85.36 o 
   4   1  13       85.59       59.08     85.39 o 
   5   1  13      498.54      439.23     86.00 o 
   6   1  13        5.28        4.77     66.16 o 
   7   1  13        8.69       12.94     70.39 o 
   8   1  13       61.44       23.93    106.73 o 
   9   1  13      267.43      307.99    115.95 o 
  10   1  13     1037.73     1049.83    138.12 o 
  11   1  13       27.14       79.46    138.99 o 
  12   1  13      353.54      380.83    164.91 o 
  13   1  13       16.48       78.15     92.84 o 
  14   1  13       30.92       30.51    188.84 o 
 -27   2  13       92.35      156.27    397.85 o 
 -26   2  13       11.93      352.32    444.47 o 
 -25   2  13      275.29      420.83    315.01 o 
 -24   2  13        3.37       43.03    278.25 o 
 -23   2  13       48.50       15.17    162.72 o 
 -22   2  13       22.48      121.17    161.07 o 
 -21   2  13      337.76      294.25    130.19 o 
 -20   2  13       43.52       -1.66    105.32 o 
 -19   2  13      349.48      477.16    111.48 o 
 -18   2  13        4.99       16.82     95.71 o 
 -17   2  13      767.73      757.74    115.24 o 
 -16   2  13       10.36      -45.06    118.34 o 
 -15   2  13       76.36      161.46     96.21 o 
 -14   2  13        2.66       35.59     69.92 o 
 -13   2  13       63.11      103.19     99.79 o 
 -12   2  13      103.96       44.23     74.53 o 
 -11   2  13     3408.07     3602.49     86.74 o 
 -10   2  13       35.24       56.07     66.82 o 
  -9   2  13      202.40      107.00     63.22 o 
  -8   2  13       12.82        7.81     50.45 o 
  -7   2  13      153.28      142.05     65.31 o 
  -6   2  13        5.44       -7.57     39.23 o 
  -5   2  13     1615.26     1691.34     68.02 o 
  -4   2  13        3.98        4.68     27.42 o 
  -3   2  13     1486.53     1459.88     56.15 o 
  -2   2  13       79.90       28.40     46.87 o 
  -1   2  13     1239.10     1273.85     76.72 o 
   0   2  13        0.25      -10.47     33.85 o 
   1   2  13       22.83       -5.11     63.63 o 
   2   2  13       22.16       10.05     70.71 o 
   3   2  13     1815.76     1931.40     85.64 o 
   4   2  13       39.89       35.45     69.43 o 
   5   2  13       58.32       46.90     84.47 o 
   6   2  13       29.65       17.37     56.43 o 
   7   2  13     1642.30     1830.34    111.53 o 
   8   2  13        5.16       70.50     93.56 o 
   9   2  13       76.42       51.48    124.58 o 
  10   2  13        0.38       84.80    112.20 o 
  11   2  13      391.75      407.33    157.26 o 
  12   2  13       21.18       -4.24    169.47 o 
  13   2  13      216.17      237.17    140.29 o 
 -25   3  13       49.64      -90.58    360.67 o 
 -24   3  13        8.61      -58.26    352.58 o 
 -23   3  13       84.60      198.74    274.84 o 
 -22   3  13        9.30        5.11    162.59 o 
 -21   3  13       25.30        2.48     30.87 o 
 -20   3  13      170.90      275.14    157.21 o 
 -19   3  13      387.14      365.24    151.55 o 
 -18   3  13        0.26        1.16     77.37 o 
 -17   3  13      913.26     1021.87    185.44 o 
 -16   3  13       94.33       80.21    141.63 o 
 -15   3  13       24.44      -54.85     83.33 o 
 -14   3  13       50.19       61.87    101.22 o 
 -13   3  13      200.05      114.34    120.43 o 
 -12   3  13      210.44      226.00    124.56 o 
 -11   3  13        1.40      -19.08     39.28 o 
 -10   3  13      536.40      352.71     97.89 o 
  -9   3  13     1214.60     1213.64     95.13 o 
  -8   3  13       23.37        7.42    118.50 o 
  -7   3  13       60.50        4.52    122.21 o 
  -6   3  13      208.21       65.05    100.07 o 
  -5   3  13       86.22      153.96     75.02 o 
  -4   3  13        3.04      -27.42     67.31 o 
  -3   3  13     1433.82     1455.37    147.89 o 
  -2   3  13      829.78      759.01    145.70 o 
  -1   3  13      150.71      173.85    131.83 o 
   0   3  13        0.09      -34.14    100.69 o 
   1   3  13       74.92      163.69    108.03 o 
   2   3  13       26.01      -17.51    124.45 o 
   3   3  13       56.86       13.23    138.66 o 
   4   3  13      389.43      451.07    127.88 o 
   5   3  13      219.36      180.97    131.90 o 
   6   3  13       56.46      -70.13    127.90 o 
   7   3  13        0.24       -8.22    148.97 o 
   8   3  13       22.43       49.79    144.91 o 
   9   3  13        6.33       11.56    176.06 o 
  10   3  13        0.89       -7.31    192.07 o 
  11   3  13       41.74      162.12    240.14 o 
  12   3  13      351.92      230.68    242.53 o 
 -24   4  13       11.38       43.01    466.71 o 
 -23   4  13        0.94      103.65    370.72 o 
 -22   4  13       21.08      151.82    371.07 o 
 -21   4  13        0.92      -12.64    272.37 o 
 -20   4  13      691.84      677.09    267.87 o 
 -19   4  13        7.26      119.27    202.26 o 
 -18   4  13     1060.17     1134.48    219.37 o 
 -17   4  13        1.29       -3.41    141.22 o 
 -16   4  13     1797.35     1801.47    158.80 o 
 -15   4  13        2.67      -42.40    132.17 o 
 -14   4  13      118.85      181.10    131.93 o 
 -13   4  13        2.37       32.63     35.36 o 
 -12   4  13     1798.11     2437.64    119.83 o 
 -11   4  13       35.15        6.59    135.66 o 
 -10   4  13       33.08        0.83    106.09 o 
  -9   4  13       49.42       44.43     48.30 o 
  -8   4  13     3219.27     3193.33    113.19 o 
  -7   4  13       54.35      111.51     91.31 o 
  -6   4  13     1462.89     1533.55    133.95 o 
  -5   4  13       18.80      -43.39    126.79 o 
  -4   4  13     1153.73     1420.24    154.59 o 
  -3   4  13        8.90       79.97    217.01 o 
  -2   4  13       93.00       52.10    171.67 o 
  -1   4  13        0.17      -53.51     84.87 o 
   0   4  13      390.69      462.51    191.24 o 
   1   4  13       37.54       78.80    174.46 o 
   2   4  13      150.56      261.57    201.24 o 
   3   4  13        4.07       45.64    133.86 o 
   4   4  13      167.09      177.50    202.42 o 
   5   4  13       20.03        7.00     70.01 o 
   6   4  13     1089.10      977.48    237.42 o 
   7   4  13        0.00      -46.13    238.31 o 
   8   4  13       70.19       63.36    263.37 o 
   9   4  13       31.44       95.62    292.20 o 
  10   4  13        6.16      136.00    294.35 o 
  11   4  13        1.64     -160.68    245.86 o 
 -21   5  13        1.02      -92.67    386.40 o 
 -20   5  13        3.93       64.36    346.74 o 
 -19   5  13        0.00      -91.84    317.60 o 
 -18   5  13        0.22       49.80    319.89 o 
 -17   5  13       74.98       35.54    239.89 o 
 -16   5  13       88.48      103.30    223.85 o 
 -15   5  13      244.93      242.87    187.14 o 
 -14   5  13      708.26      680.04    170.39 o 
 -13   5  13        0.92      -66.99    162.35 o 
 -12   5  13      129.28       78.68    206.72 o 
 -11   5  13        9.35      -31.52    149.41 o 
 -10   5  13      161.79      220.92    128.64 o 
  -9   5  13        3.30      -18.24    134.24 o 
  -8   5  13      930.03     1039.18    164.53 o 
  -7   5  13       87.82      275.63    187.12 o 
  -6   5  13       59.30       97.70    240.89 o 
  -5   5  13      118.71       59.07    213.21 o 
  -4   5  13      385.97      526.37    202.43 o 
  -3   5  13       11.40      -54.13    204.01 o 
  -2   5  13      170.11      220.55    202.30 o 
  -1   5  13       35.65        4.43     11.27 o 
   0   5  13       66.12      -22.90    195.66 o 
   1   5  13       28.54      156.84    224.19 o 
   2   5  13      303.65      366.72    212.88 o 
   3   5  13      234.77      284.78    302.06 o 
   4   5  13       22.21       30.99    207.56 o 
   5   5  13        0.77       32.54    254.23 o 
   6   5  13      165.53      322.67    322.94 o 
   7   5  13        6.30        1.06     36.55 o 
   8   5  13        9.32      -52.58    305.62 o 
   9   5  13        3.57       85.03    404.53 o 
 -19   6  13      308.55       73.12   1672.39 o 
 -18   6  13        7.10      -62.16    423.83 o 
 -17   6  13      333.57      262.37    314.60 o 
 -16   6  13       71.30     -125.69    271.67 o 
 -15   6  13        2.84      -25.44    276.60 o 
 -14   6  13      295.38      316.54    231.93 o 
 -13   6  13      174.52       77.34    256.98 o 
 -12   6  13        4.70        8.08    211.26 o 
 -11   6  13      950.89      991.03    253.10 o 
 -10   6  13       12.35      -12.90    228.17 o 
  -9   6  13      581.03      580.69    227.61 o 
  -8   6  13        0.09       92.45    255.95 o 
  -7   6  13       68.26       59.38    258.98 o 
  -6   6  13      162.62      218.46    290.87 o 
  -5   6  13       10.45       -0.94    110.21 o 
  -4   6  13       39.88      195.13    270.71 o 
  -3   6  13      170.48       16.39    272.28 o 
  -2   6  13        2.05      -57.98    284.65 o 
  -1   6  13      286.59      188.13    253.96 o 
   0   6  13       17.16      -89.33    270.34 o 
   1   6  13        0.46       99.19    312.14 o 
   2   6  13       37.68      -23.89    121.68 o 
   3   6  13        4.38      -73.76    312.62 o 
   4   6  13       14.27       83.83    326.43 o 
   5   6  13      116.33      248.50    355.41 o 
   6   6  13        0.48     -187.43    394.17 o 
 -15   7  13        6.36      234.16    625.66 o 
 -14   7  13        2.12      293.06    691.82 o 
 -13   7  13      142.85      196.84    401.26 o 
 -12   7  13        0.00       55.29    263.35 o 
 -11   7  13        0.00      -97.27    325.20 o 
 -10   7  13       30.37      481.06    489.60 o 
  -9   7  13       55.92      -12.72    378.93 o 
  -8   7  13       10.22     -186.22    364.86 o 
  -7   7  13        0.22       31.07    351.71 o 
  -6   7  13        6.68       32.17    378.64 o 
  -5   7  13       48.72       21.45    171.88 o 
  -4   7  13        1.36       79.19    345.64 o 
  -3   7  13       81.57      277.01    337.24 o 
  -2   7  13       13.15       67.43   1398.45 o 
  -1   7  13       19.60     -168.45    379.37 o 
   0   7  13        2.79      -65.22    375.72 o 
   1   7  13       32.86       95.42    571.95 o 
 -28   0  14      356.80      793.31    866.87 o 
 -27   0  14        8.27      182.87    360.39 o 
 -26   0  14      175.33      155.24    324.73 o 
 -25   0  14       19.75      303.87    278.45 o 
 -24   0  14      107.87      -59.83    132.51 o 
 -23   0  14       32.35       13.82    340.67 o 
 -22   0  14     1117.99     1520.67    202.87 o 
 -21   0  14        9.55       -2.26    176.09 o 
 -20   0  14      288.11      346.40    173.45 o 
 -19   0  14        0.00      -59.51    144.49 o 
 -18   0  14      784.78      546.38    138.73 o 
 -17   0  14        8.06      -66.41    122.98 o 
 -16   0  14      502.92      699.09    136.81 o 
 -15   0  14       63.38       23.83     98.39 o 
 -14   0  14     4745.64     5549.50    166.69 o 
 -13   0  14       50.15       94.24     80.62 o 
 -12   0  14       13.72        7.65     46.23 o 
 -11   0  14       16.44        7.50     49.73 o 
  -8   0  14     6907.98     7088.51    136.03 o 
  -7   0  14       30.07       -4.96     97.84 o 
  -6   0  14     9023.14     8702.70    155.52 o 
  -5   0  14       99.69      114.74    113.39 o 
  -4   0  14     3991.83     4012.53    110.82 o 
  -3   0  14       41.06       17.72     82.37 o 
  -2   0  14     1206.37     1016.34     99.59 o 
  -1   0  14       37.94       94.22    166.93 o 
   0   0  14     3733.41     4035.89    123.59 o 
   1   0  14      139.61       58.04     85.86 o 
   2   0  14      688.80      594.09    122.65 o 
   3   0  14       57.39       -0.98    118.08 o 
   4   0  14     1688.34     1489.52    179.51 o 
   5   0  14        5.92       90.59    238.67 o 
   6   0  14        2.96      -44.90    178.62 o 
   7   0  14       12.88      -16.46    212.34 o 
   8   0  14      563.42      464.01    187.12 o 
   9   0  14       12.48      -74.25    178.61 o 
  10   0  14      213.99      275.92    192.10 o 
  11   0  14       10.74      -65.39    231.50 o 
  12   0  14      323.06      129.34    262.27 o 
  13   0  14        1.76      -47.75    108.54 o 
 -27   1  14        2.67       89.09    368.47 o 
 -26   1  14      198.23     -108.99    275.32 o 
 -25   1  14       86.66      116.01    148.78 o 
 -24   1  14       94.98       74.38    179.51 o 
 -23   1  14      290.09      209.40    140.91 o 
 -22   1  14       32.51       37.85    138.48 o 
 -21   1  14        0.51       -3.98    121.39 o 
 -20   1  14      166.02      168.53     94.19 o 
 -19   1  14      115.52       80.68    116.70 o 
 -18   1  14      142.45      129.21     86.12 o 
 -17   1  14      105.07      146.38     90.22 o 
 -16   1  14      304.67      246.48     92.25 o 
 -15   1  14      617.34      629.62     74.28 o 
 -14   1  14        1.91        8.61     39.63 o 
 -13   1  14      698.62      673.69     97.65 o 
 -12   1  14      769.59      772.89     67.79 o 
 -11   1  14       93.43       69.44     67.33 o 
 -10   1  14      290.54      210.08     66.11 o 
  -9   1  14        7.08       24.78     60.99 o 
  -8   1  14      201.61      157.37     62.48 o 
  -7   1  14      128.47       74.94     51.61 o 
  -6   1  14      151.43      249.61     54.40 o 
  -5   1  14      601.77      528.79     67.86 o 
  -4   1  14     1286.73     1300.05     59.33 o 
  -3   1  14      879.94      878.71     61.00 o 
  -2   1  14       56.33       55.38     35.09 o 
  -1   1  14     1089.97     1125.07     77.67 o 
   0   1  14        0.06      -19.02     93.67 o 
   1   1  14      106.05       87.67     81.63 o 
   2   1  14      820.08      791.65     86.31 o 
   3   1  14      180.22      220.66     84.26 o 
   4   1  14      503.10      562.93     94.09 o 
   5   1  14       82.68       89.52     91.20 o 
   6   1  14      199.47      150.24    108.16 o 
   7   1  14      143.46      217.27    100.05 o 
   8   1  14      115.91      206.05    108.28 o 
   9   1  14      331.30      522.59    139.14 o 
  10   1  14      325.86      330.62    161.60 o 
  11   1  14      114.71      104.79    163.52 o 
  12   1  14       31.84       52.07    122.52 o 
  13   1  14       43.12      -39.98    189.37 o 
 -27   2  14        3.28      -31.81    386.77 o 
 -26   2  14        0.63      126.60    244.94 o 
 -25   2  14       60.97       -0.47    393.51 o 
 -24   2  14       24.31      129.02    171.74 o 
 -23   2  14      162.97      273.98    157.69 o 
 -22   2  14       11.34      -83.04    149.14 o 
 -21   2  14      984.41     1149.75    137.50 o 
 -20   2  14        5.44       23.76     63.14 o 
 -19   2  14      254.16      103.26     92.49 o 
 -18   2  14        7.67      -37.11     96.82 o 
 -17   2  14       89.04       91.87    141.69 o 
 -16   2  14       21.35       81.30    149.51 o 
 -15   2  14      232.48      224.80     94.31 o 
 -14   2  14        7.55      -22.23     90.99 o 
 -13   2  14     2101.13     2244.59     96.96 o 
 -12   2  14      136.90      146.18     73.65 o 
 -11   2  14     1327.62     1250.13     89.48 o 
 -10   2  14       22.02       24.38     95.86 o 
  -9   2  14      239.61      185.15     93.27 o 
  -8   2  14       53.32       22.88     28.77 o 
  -7   2  14       58.08      106.61     66.94 o 
  -6   2  14        1.58       18.67     84.52 o 
  -5   2  14      111.82      188.94     67.73 o 
  -4   2  14       98.57      104.45     72.60 o 
  -3   2  14     1584.80     1553.79     75.51 o 
  -2   2  14       95.87      124.95     77.71 o 
  -1   2  14       66.34       41.27     66.79 o 
   0   2  14        6.80       17.48     57.84 o 
   1   2  14       17.58      -12.31     83.51 o 
   2   2  14       14.86       15.79     74.84 o 
   3   2  14       71.73      116.86     83.54 o 
   4   2  14        5.53        2.47     16.13 o 
   5   2  14       13.70        7.51    101.55 o 
   6   2  14       32.87       10.21     16.90 o 
   7   2  14       23.49       20.75    133.80 o 
   8   2  14        0.00      -16.59     54.67 o 
   9   2  14      104.47      118.90    144.40 o 
  10   2  14       12.83       34.62     49.12 o 
  11   2  14      399.12      332.15    203.33 o 
  12   2  14       26.53      -56.00    180.51 o 
 -25   3  14      147.75      265.02    374.09 o 
 -24   3  14       65.83      296.37    307.17 o 
 -23   3  14       21.78       68.69    269.81 o 
 -22   3  14       48.93       52.89    173.59 o 
 -21   3  14      113.72      162.20    145.17 o 
 -20   3  14        0.48       -4.23     66.40 o 
 -19   3  14      196.67      140.64    151.18 o 
 -18   3  14      667.34      708.94    189.40 o 
 -17   3  14      541.78      675.22    155.66 o 
 -16   3  14       11.18        1.12     79.73 o 
 -15   3  14       82.43        1.01     77.63 o 
 -14   3  14       16.21       30.34    103.69 o 
 -13   3  14        0.04      -19.09    110.16 o 
 -12   3  14      111.68      209.78    126.44 o 
 -11   3  14     1161.71     1046.32    108.88 o 
 -10   3  14      550.24      543.87    109.14 o 
  -9   3  14        7.02      -21.48     55.06 o 
  -8   3  14        4.25      -35.50     50.91 o 
  -7   3  14      480.54      488.32     96.79 o 
  -6   3  14      106.34       87.28     87.06 o 
  -5   3  14       76.39       11.90     74.46 o 
  -4   3  14      812.44      809.24    170.06 o 
  -3   3  14      649.54      688.93    161.70 o 
  -2   3  14       10.12      140.09    137.17 o 
  -1   3  14      734.97      661.11    175.26 o 
   0   3  14      592.98      596.96    148.93 o 
   1   3  14      238.73      194.82    158.58 o 
   2   3  14       32.66       -7.15    122.63 o 
   3   3  14        4.86      -37.19    121.18 o 
   4   3  14        0.88        6.27    133.80 o 
   5   3  14        3.59       93.85    145.83 o 
   6   3  14       22.44      103.32    156.09 o 
   7   3  14      319.28      337.91    169.85 o 
   8   3  14      103.90       45.12    188.65 o 
   9   3  14        0.14       88.02    192.40 o 
  10   3  14       33.30      103.25    216.51 o 
  11   3  14       32.37       89.25    228.00 o 
 -23   4  14       12.00      -60.81    366.82 o 
 -22   4  14      146.95      262.82    301.39 o 
 -21   4  14       19.91      -11.63    284.42 o 
 -20   4  14      125.39       86.47    259.93 o 
 -19   4  14        6.60       -6.37    227.51 o 
 -18   4  14       23.19      148.99    206.24 o 
 -17   4  14       45.77       59.01    172.40 o 
 -16   4  14      666.23      504.94    162.43 o 
 -15   4  14       29.88       62.68    145.07 o 
 -14   4  14     2539.89     2709.57    142.37 o 
 -13   4  14        1.46      -24.34    145.76 o 
 -12   4  14      148.43       33.49    123.41 o 
 -11   4  14       52.24       68.78    100.06 o 
 -10   4  14      461.52      277.69    129.45 o 
  -9   4  14       40.18       25.15     94.02 o 
  -8   4  14      148.16      119.58    123.35 o 
  -7   4  14       22.80      -35.75    136.17 o 
  -6   4  14      916.97      756.02    141.40 o 
  -5   4  14        0.41      -35.04    177.02 o 
  -4   4  14      478.75      521.49    186.28 o 
  -3   4  14        3.87      -53.56    363.26 o 
  -2   4  14       10.19       70.92    192.34 o 
  -1   4  14       45.66       69.76    181.21 o 
   0   4  14      369.89      394.26    205.05 o 
   1   4  14       21.26       53.53    205.02 o 
   2   4  14        0.07      -50.34    192.57 o 
   3   4  14        0.18       44.29    200.60 o 
   4   4  14      196.91      175.26    199.86 o 
   5   4  14       19.36      121.76    205.47 o 
   6   4  14        5.14       21.17    224.49 o 
   7   4  14       30.02       68.87    202.28 o 
   8   4  14      527.35      691.99    220.14 o 
   9   4  14       69.42      173.17    238.19 o 
  10   4  14      298.66      361.65    243.62 o 
 -21   5  14        2.65     -113.61    381.44 o 
 -20   5  14       75.96      -14.50    339.12 o 
 -19   5  14        2.00       63.99    343.13 o 
 -18   5  14        7.44       72.07    238.63 o 
 -17   5  14       51.02      -82.48    300.15 o 
 -16   5  14      560.49      571.10    198.06 o 
 -15   5  14       46.68       33.95     70.20 o 
 -14   5  14       28.52       80.93    170.01 o 
 -13   5  14       89.85       99.86    167.14 o 
 -12   5  14      359.60      515.66    177.06 o 
 -11   5  14       82.32       83.93     59.73 o 
 -10   5  14       13.37       66.42    161.04 o 
  -9   5  14       54.69        7.41     56.34 o 
  -8   5  14      151.76      158.31    106.80 o 
  -7   5  14       71.08       99.72    209.55 o 
  -6   5  14      600.28      564.72    215.55 o 
  -5   5  14      133.02       74.10    146.35 o 
  -4   5  14       19.04       31.64    214.36 o 
  -3   5  14       12.10      -80.92    226.47 o 
  -2   5  14        0.48       19.92    230.97 o 
  -1   5  14       10.65      244.43    209.09 o 
   0   5  14        5.09       -4.31    320.29 o 
   1   5  14       56.47      194.46    207.27 o 
   2   5  14      474.55      397.13    245.88 o 
   3   5  14       20.78      119.95    270.34 o 
   4   5  14       53.92       12.17    297.31 o 
   5   5  14        1.26      -14.53    303.00 o 
   6   5  14        0.33     -102.97    301.09 o 
   7   5  14        0.04       24.53    344.48 o 
 -19   6  14        7.37      142.12    634.45 o 
 -18   6  14        8.46       90.32    233.34 o 
 -17   6  14      129.85      383.21    328.69 o 
 -16   6  14        9.86       -5.89     85.55 o 
 -15   6  14      785.08     1113.85    243.23 o 
 -14   6  14       35.26     -148.37    255.03 o 
 -13   6  14     1098.70     1126.99    233.04 o 
 -12   6  14        0.67      -23.29    266.38 o 
 -11   6  14        6.65       10.34    255.91 o 
 -10   6  14       59.96       99.13    251.14 o 
  -9   6  14      196.33      385.00    313.74 o 
  -8   6  14       44.48      -29.62    266.51 o 
  -7   6  14      400.80      772.84    272.82 o 
  -6   6  14       40.47      -28.74    279.88 o 
  -5   6  14      192.47      260.15    269.56 o 
  -4   6  14        0.54      117.50    271.30 o 
  -3   6  14       57.10       72.84    258.02 o 
  -2   6  14       14.09       -2.79    346.24 o 
  -1   6  14       90.92      272.53    329.71 o 
   0   6  14       14.20     -232.52    284.20 o 
   1   6  14      326.53      355.08    347.19 o 
   2   6  14       19.23      -62.66    337.87 o 
   3   6  14      386.74      451.63    397.74 o 
   4   6  14        0.92      -18.49    330.08 o 
 -14   7  14        0.02     -192.84    686.18 o 
 -13   7  14       29.99      730.44    658.05 o 
 -12   7  14        0.09      -56.49    659.42 o 
 -11   7  14      173.12      465.91    544.15 o 
 -10   7  14       35.96     -321.95    529.45 o 
  -9   7  14       71.06      192.83    558.74 o 
  -8   7  14       42.48      294.09    383.06 o 
  -7   7  14        8.06       28.34    374.34 o 
  -6   7  14        3.63       86.75    312.16 o 
  -5   7  14       53.45      168.58    243.04 o 
  -4   7  14        0.09      112.34    553.15 o 
  -3   7  14        3.96      142.71    560.49 o 
  -2   7  14        8.23     -111.28    510.09 o 
  -1   7  14       10.00     -170.98    600.05 o 
 -27   1  15       20.53       15.05    302.49 o 
 -26   1  15       13.04      -74.65    224.68 o 
 -25   1  15       15.16       57.54    197.50 o 
 -24   1  15       51.85      110.77    190.35 o 
 -23   1  15        0.17      111.86    158.94 o 
 -22   1  15        3.36      137.75    119.40 o 
 -21   1  15      289.84      298.58    129.67 o 
 -20   1  15      444.08      392.01    119.54 o 
 -19   1  15       55.52       17.88     52.63 o 
 -18   1  15      630.04      612.23    109.29 o 
 -17   1  15       95.32       90.30     95.30 o 
 -16   1  15      518.20      552.61     83.30 o 
 -15   1  15      256.81      218.50     63.00 o 
 -14   1  15      771.40      718.50    112.95 o 
 -13   1  15      844.02      670.81     99.19 o 
 -12   1  15        7.92       18.52    128.95 o 
 -11   1  15       17.90       -2.96     19.13 o 
 -10   1  15      875.41      820.59     75.77 o 
  -9   1  15       24.24      -14.03     49.34 o 
  -8   1  15      131.26      149.95     68.12 o 
  -7   1  15      759.39      883.71     76.27 o 
  -6   1  15      345.94      283.35     70.07 o 
  -5   1  15      635.74      545.03     93.29 o 
  -4   1  15     1383.83     1485.73     74.46 o 
  -3   1  15      138.53      144.63     84.15 o 
  -2   1  15      275.80      240.29     63.72 o 
  -1   1  15      205.19      232.81     82.77 o 
   0   1  15       36.45       39.23     82.69 o 
   1   1  15      607.31      644.79     95.25 o 
   2   1  15      276.14      251.91     98.87 o 
   3   1  15       12.41      -12.06     95.79 o 
   4   1  15      416.38      336.99    103.44 o 
   5   1  15      673.21      567.65    111.87 o 
   6   1  15      113.58      141.82    113.82 o 
   7   1  15      134.66      140.40     91.97 o 
   8   1  15       87.99      158.19    135.91 o 
   9   1  15        0.64      -40.47    129.39 o 
  10   1  15        9.96      -20.85    207.65 o 
  11   1  15       50.91       55.59    189.12 o 
 -26   2  15        3.06      -16.95     44.88 o 
 -25   2  15      545.09      746.94    249.42 o 
 -24   2  15        4.47       48.79    179.70 o 
 -23   2  15      132.67      110.02    161.05 o 
 -22   2  15       24.79       14.79    147.65 o 
 -21   2  15      116.59        5.86    141.51 o 
 -20   2  15        3.30      -29.44     85.65 o 
 -19   2  15      130.52      171.16    111.73 o 
 -18   2  15       45.19       11.68     34.07 o 
 -17   2  15     4617.30     4698.38    220.30 o 
 -16   2  15       37.46       92.79    118.39 o 
 -15   2  15        6.00       -8.49     23.26 o 
 -14   2  15       60.38      160.03     93.38 o 
 -13   2  15      274.98      284.80     99.58 o 
 -12   2  15      192.27      227.07     97.68 o 
 -11   2  15     3057.70     2878.28     97.62 o 
 -10   2  15        8.48       -3.39     16.04 o 
  -9   2  15     5872.69     5850.37    109.03 o 
  -8   2  15      217.77      326.08     83.04 o 
  -7   2  15     4375.99     4480.98     94.83 o 
  -6   2  15       19.87       -4.03     49.70 o 
  -5   2  15       14.76      191.96     70.14 o 
  -4   2  15       96.77      206.37     74.38 o 
  -3   2  15     2769.81     2441.50    142.58 o 
  -2   2  15       66.07       11.95    117.72 o 
  -1   2  15        0.78       20.41    104.57 o 
   0   2  15       31.60       -8.47    106.66 o 
   1   2  15     1407.59     1229.14    114.32 o 
   2   2  15        0.74      -41.11     98.51 o 
   3   2  15        3.77       -9.35    111.76 o 
   4   2  15       10.15        3.82    103.70 o 
   5   2  15     1265.77     1348.05    125.24 o 
   6   2  15       65.97       55.45    130.10 o 
   7   2  15      606.15      530.07    135.24 o 
   8   2  15        0.39      -51.23    179.65 o 
   9   2  15      234.07      181.31    163.33 o 
  10   2  15        1.83      -92.37    182.12 o 
  11   2  15       74.11       -4.99    204.74 o 
 -25   3  15       75.55      148.87    360.52 o 
 -24   3  15        0.30       31.83    324.95 o 
 -23   3  15       52.92      113.84    234.12 o 
 -22   3  15       31.56       30.65     58.32 o 
 -21   3  15       96.70       61.11    113.49 o 
 -20   3  15       17.05       43.53    169.40 o 
 -19   3  15      187.69      198.69    153.71 o 
 -18   3  15      214.05       75.29    193.83 o 
 -17   3  15        2.19       58.50     97.58 o 
 -16   3  15      302.38      303.22    161.64 o 
 -15   3  15      177.49      158.87    160.12 o 
 -14   3  15        5.02      -35.90    112.69 o 
 -13   3  15      273.38      249.70    130.70 o 
 -12   3  15       22.55       17.79     37.67 o 
 -11   3  15      517.16      496.15    116.76 o 
 -10   3  15       16.57      -95.66    105.20 o 
  -9   3  15      215.30      299.30    104.69 o 
  -8   3  15      502.83      556.64    104.83 o 
  -7   3  15     1426.23     1499.29    109.32 o 
  -6   3  15      151.80      110.89     84.98 o 
  -5   3  15       44.37       15.04    161.38 o 
  -4   3  15       73.40       90.88    167.89 o 
  -3   3  15       15.67       51.48    164.64 o 
  -2   3  15        2.20       -4.35    153.67 o 
  -1   3  15     1604.21     1784.95    202.66 o 
   0   3  15      161.61      179.46    154.84 o 
   1   3  15      107.59       66.19    172.71 o 
   2   3  15       96.99       99.73    165.53 o 
   3   3  15      283.31      236.19    172.55 o 
   4   3  15      107.13      -26.92    154.89 o 
   5   3  15        0.11      -67.79    162.65 o 
   6   3  15       44.80       40.22    147.84 o 
   7   3  15      286.69      266.86    180.06 o 
   8   3  15       46.42       38.74    178.16 o 
   9   3  15        8.79      -50.91    199.21 o 
  10   3  15        1.78       66.50    212.55 o 
 -23   4  15       26.46       29.20    385.65 o 
 -22   4  15        0.76       15.53    323.41 o 
 -21   4  15        4.08      142.14    308.95 o 
 -20   4  15       66.09      -73.07    274.94 o 
 -19   4  15       32.44      106.30    198.68 o 
 -18   4  15        8.57        4.51    189.95 o 
 -17   4  15       24.93       66.90    148.42 o 
 -16   4  15      162.29      220.91    158.36 o 
 -15   4  15      176.81      216.52    138.42 o 
 -14   4  15      188.66      164.49    150.00 o 
 -13   4  15       25.32      -10.84     52.62 o 
 -12   4  15      161.61      144.59    126.95 o 
 -11   4  15       96.94       98.91    115.69 o 
 -10   4  15      205.33       98.53    124.90 o 
  -9   4  15       20.25      -15.54    121.22 o 
  -8   4  15       41.63       58.17    153.56 o 
  -7   4  15       72.18       27.04     70.16 o 
  -6   4  15        6.91        0.50    200.79 o 
  -5   4  15       87.94      -59.86    189.23 o 
  -4   4  15       21.98       79.08    198.96 o 
  -3   4  15        5.03      -76.74    179.17 o 
  -2   4  15      150.01      209.31    191.85 o 
  -1   4  15        1.98      -23.19    203.40 o 
   0   4  15       13.51     -122.07    202.13 o 
   1   4  15        0.18      -19.75     91.43 o 
   2   4  15       21.12      116.43    220.89 o 
   3   4  15       19.68      125.48    252.08 o 
   4   4  15      133.92      280.61    239.25 o 
   5   4  15        1.45       -5.29    240.42 o 
   6   4  15      175.80      126.30    266.13 o 
   7   4  15       55.83      183.49    224.55 o 
   8   4  15      680.89      675.01    254.04 o 
 -21   5  15       57.35     -205.18    556.78 o 
 -20   5  15       78.67     -102.15    368.96 o 
 -19   5  15       21.05        3.88     26.07 o 
 -18   5  15       93.38      139.25    258.12 o 
 -17   5  15        0.13      -62.32    240.97 o 
 -16   5  15      118.03      -35.12    195.12 o 
 -15   5  15       37.36      -57.66    203.93 o 
 -14   5  15      447.17      360.79    185.93 o 
 -13   5  15       96.89       96.71    200.16 o 
 -12   5  15        5.21       37.92    176.07 o 
 -11   5  15        0.13       -6.29    166.85 o 
 -10   5  15       41.82       52.06    198.39 o 
  -9   5  15       39.71      -44.46    193.52 o 
  -8   5  15      154.27      118.32    237.19 o 
  -7   5  15      153.01       92.42    234.41 o 
  -6   5  15      163.60      164.68    205.71 o 
  -5   5  15        4.14       89.59    223.79 o 
  -4   5  15      137.78       -6.22    267.26 o 
  -3   5  15       81.91       25.55    346.01 o 
  -2   5  15       87.26       39.17    261.05 o 
  -1   5  15        0.05      -43.97    252.54 o 
   0   5  15       20.70       -3.61     61.81 o 
   1   5  15       21.66      -10.56    383.58 o 
   2   5  15       28.30       40.03    290.94 o 
   3   5  15       42.84      105.49    318.34 o 
   4   5  15      158.29      263.84    341.26 o 
   5   5  15        0.01       37.49    315.02 o 
   6   5  15       20.08      112.91    363.82 o 
 -18   6  15       22.10      178.30    416.06 o 
 -17   6  15       31.40     -118.12    324.74 o 
 -16   6  15        9.53      -33.74    282.88 o 
 -15   6  15      272.08       69.61    262.36 o 
 -14   6  15      108.76      139.37    216.74 o 
 -13   6  15      292.50      315.09    285.10 o 
 -12   6  15       30.32       21.54    283.34 o 
 -11   6  15        1.99       17.44    283.81 o 
 -10   6  15        0.84      -22.28    275.01 o 
  -9   6  15       98.59      254.70    322.45 o 
  -8   6  15       50.24       40.87    320.32 o 
  -7   6  15      442.51      397.44    259.20 o 
  -6   6  15       43.02      -43.03    291.20 o 
  -5   6  15      202.15      159.24    299.44 o 
  -4   6  15        0.43      -84.22    298.96 o 
  -3   6  15        7.19      246.46    307.75 o 
  -2   6  15       14.20       32.23    300.66 o 
  -1   6  15        2.56       59.80    282.67 o 
   0   6  15        0.77       -7.69    343.18 o 
   1   6  15        6.03     -104.84    325.98 o 
   2   6  15       68.36       48.07    386.29 o 
   3   6  15        7.70      -92.35    605.84 o 
 -27   0  16        7.19      263.41    349.58 o 
 -26   0  16      160.46      207.74    301.55 o 
 -25   0  16        0.11     -105.20    292.70 o 
 -24   0  16      126.65      146.12    240.47 o 
 -23   0  16       46.32       12.93    212.80 o 
 -22   0  16      683.13     1082.92    236.18 o 
 -21   0  16       37.23       11.25    142.58 o 
 -20   0  16     1441.71     1689.88    302.77 o 
 -19   0  16       14.05       -2.57    177.49 o 
 -18   0  16     2477.59     2171.85    154.62 o 
 -17   0  16       34.52      137.02    165.05 o 
 -16   0  16      755.14      510.59    139.33 o 
 -15   0  16        0.11      -16.38    111.73 o 
 -14   0  16      114.44       24.61     65.47 o 
 -13   0  16       53.35       64.08     88.78 o 
 -12   0  16     4955.01     5229.32    139.99 o 
 -11   0  16       21.62       40.97     84.12 o 
  -6   0  16     1304.92     1075.84    175.21 o 
  -5   0  16        0.01       64.86    335.96 o 
  -4   0  16        6.66      -18.19    122.47 o 
  -3   0  16       82.87       80.03    118.31 o 
  -2   0  16     1398.81     1292.06    125.68 o 
  -1   0  16       15.14       22.45     88.65 o 
   0   0  16     1210.64      978.32    143.83 o 
   1   0  16        5.62      -15.66    121.71 o 
   2   0  16      208.40      396.79    154.99 o 
   3   0  16       32.21      152.50    165.28 o 
   4   0  16      413.79      528.66    163.37 o 
   5   0  16       13.45       49.69    176.30 o 
   6   0  16      514.09      735.24    205.45 o 
   7   0  16        3.21       23.67    191.03 o 
   8   0  16       19.84       44.95    226.32 o 
   9   0  16        7.76       78.22    231.88 o 
  10   0  16      712.30      795.35    257.77 o 
 -27   1  16       12.44       41.90    262.92 o 
 -26   1  16        0.05       24.13    226.94 o 
 -25   1  16       54.33      -19.14    211.24 o 
 -24   1  16        6.17      -13.37    202.12 o 
 -23   1  16       12.96      119.54    178.36 o 
 -22   1  16      289.68      313.83    152.77 o 
 -21   1  16      100.38      122.59    107.06 o 
 -20   1  16      229.00      168.54    119.19 o 
 -19   1  16      251.99      160.98     98.09 o 
 -18   1  16      568.06      638.02    103.65 o 
 -17   1  16      183.49      157.84     93.93 o 
 -16   1  16      122.38      107.81    101.99 o 
 -15   1  16      139.53      136.40     83.30 o 
 -14   1  16      652.99      584.91    114.76 o 
 -13   1  16       36.02       45.11     81.74 o 
 -12   1  16       36.15      167.12    105.40 o 
 -11   1  16      473.10      561.19    107.46 o 
 -10   1  16     1755.64     1878.70    103.56 o 
  -9   1  16      254.55      213.69     71.79 o 
  -8   1  16      291.05      242.98     76.24 o 
  -7   1  16       99.36      148.24     81.57 o 
  -6   1  16      112.95      106.61     70.08 o 
  -5   1  16       36.21       26.50     94.02 o 
  -4   1  16     2041.52     2155.01     96.21 o 
  -3   1  16        0.06       -5.70     53.48 o 
  -2   1  16      475.65      363.08    108.58 o 
  -1   1  16      162.09      147.46     82.43 o 
   0   1  16        3.24       26.87     33.14 o 
   1   1  16      528.38      713.19    109.51 o 
   2   1  16      244.32      230.69    115.65 o 
   3   1  16       17.79      -39.89    103.51 o 
   4   1  16      872.75      854.31    119.21 o 
   5   1  16       55.01        7.21     46.98 o 
   6   1  16       35.07       76.81    132.01 o 
   7   1  16       10.11        0.06    159.17 o 
   8   1  16       36.77      -12.74    159.06 o 
   9   1  16       25.17      -65.53    163.97 o 
  10   1  16       90.05       64.01    194.38 o 
 -26   2  16        5.63       21.47    353.58 o 
 -25   2  16        5.68      -34.22    215.63 o 
 -24   2  16        0.02     -145.40    191.59 o 
 -23   2  16      348.89      374.91    172.93 o 
 -22   2  16       13.97       22.90     91.28 o 
 -21   2  16      929.10      980.24    149.82 o 
 -20   2  16       25.54       -6.56     51.45 o 
 -19   2  16        1.78       50.25    110.49 o 
 -18   2  16       57.09      154.45    131.78 o 
 -17   2  16      717.93      717.33    169.30 o 
 -16   2  16       75.61       49.89    109.73 o 
 -15   2  16     1894.72     2140.62    139.67 o 
 -14   2  16       36.64       95.01    132.30 o 
 -13   2  16     3060.70     2929.76    100.53 o 
 -12   2  16      242.80      282.44     99.74 o 
 -11   2  16     2287.12     2052.29    101.22 o 
 -10   2  16       21.49       -8.45     78.09 o 
  -9   2  16      161.16      185.58     98.63 o 
  -8   2  16      263.62      286.48     92.69 o 
  -7   2  16     5116.86     5164.44    113.52 o 
  -6   2  16      216.35      216.78     88.27 o 
  -5   2  16    10122.04    10326.17    137.94 o 
  -4   2  16       55.08       81.49    236.55 o 
  -3   2  16      580.52      520.14    158.02 o 
  -2   2  16       17.87     -166.66    166.66 o 
  -1   2  16       18.86      101.95    146.76 o 
   0   2  16        0.07       96.80    141.89 o 
   1   2  16       56.36        4.72    119.59 o 
   2   2  16       28.30      -43.93    110.97 o 
   3   2  16      727.06      642.82    122.33 o 
   4   2  16       87.10       64.50    108.06 o 
   5   2  16      964.98     1342.26    144.82 o 
   6   2  16        4.21       28.36    173.10 o 
   7   2  16        8.58       -7.87    111.00 o 
   8   2  16        7.46      124.02    174.95 o 
   9   2  16       17.69       38.40    196.79 o 
  10   2  16        2.35      -54.87    240.73 o 
 -24   3  16      158.21      114.36    251.34 o 
 -23   3  16      234.30      254.80    199.36 o 
 -22   3  16       10.82      -77.29    143.47 o 
 -21   3  16       73.39       10.30    162.62 o 
 -20   3  16        2.02       28.80    176.72 o 
 -19   3  16       92.22      307.94    286.43 o 
 -18   3  16       15.04       87.70    193.56 o 
 -17   3  16      593.06      679.72    181.16 o 
 -16   3  16      601.86      570.45    144.78 o 
 -15   3  16       26.30       59.60    115.74 o 
 -14   3  16        1.23       -4.04    149.04 o 
 -13   3  16      466.83      390.42    126.50 o 
 -12   3  16        0.22        5.22     47.80 o 
 -11   3  16       37.98       32.61     44.52 o 
 -10   3  16      153.99      134.40    111.91 o 
  -9   3  16      421.29      489.33    120.59 o 
  -8   3  16      683.16      712.27    111.83 o 
  -7   3  16      620.18      552.19    113.52 o 
  -6   3  16      202.39      217.14    174.27 o 
  -5   3  16       21.52      121.10    178.08 o 
  -4   3  16       17.18        9.56     54.71 o 
  -3   3  16        9.49      -25.80    127.27 o 
  -2   3  16      715.75      800.28    183.89 o 
  -1   3  16      307.39      409.33    184.88 o 
   0   3  16       18.08       45.26    306.78 o 
   1   3  16      448.85      568.39    202.51 o 
   2   3  16      393.48      348.69    183.70 o 
   3   3  16      164.91      134.58    189.52 o 
   4   3  16        2.22       11.32    164.65 o 
   5   3  16      239.52      255.69    184.13 o 
   6   3  16       66.49      280.02    197.80 o 
   7   3  16       10.87      -22.83    204.53 o 
   8   3  16       36.62       13.35    225.22 o 
   9   3  16      319.05      317.10    223.74 o 
 -22   4  16       48.55      101.60    452.07 o 
 -21   4  16        9.13        6.31    239.43 o 
 -20   4  16      941.25      988.76    315.85 o 
 -19   4  16       10.46       16.38     31.63 o 
 -18   4  16      192.29      255.16    204.72 o 
 -17   4  16       42.64       81.20    177.41 o 
 -16   4  16      499.22      409.28    165.21 o 
 -15   4  16      119.82       83.14    166.09 o 
 -14   4  16     1757.67     1861.32    159.85 o 
 -13   4  16        6.21      -44.64    171.09 o 
 -12   4  16      442.97      439.31    152.27 o 
 -11   4  16       40.76       34.41    103.62 o 
 -10   4  16     2672.37     2631.73    141.23 o 
  -9   4  16      118.59      103.28    169.21 o 
  -8   4  16     1635.12     1546.47    197.77 o 
  -7   4  16      181.17      266.77    180.59 o 
  -6   4  16     1840.29     1881.43    215.46 o 
  -5   4  16       30.08        1.73     45.95 o 
  -4   4  16       38.12        5.36     90.52 o 
  -3   4  16        0.54        8.15    207.34 o 
  -2   4  16      636.83      569.39    216.06 o 
  -1   4  16        0.18      112.91    233.04 o 
   0   4  16      104.00       25.60    216.39 o 
   1   4  16       72.21       26.44    219.03 o 
   2   4  16     1043.63      685.83    235.71 o 
   3   4  16       38.45       66.31    126.18 o 
   4   4  16      263.07      196.13    261.28 o 
   5   4  16        0.32       21.97    253.31 o 
   6   4  16       27.05     -139.65    307.55 o 
   7   4  16       29.58      -64.23    335.32 o 
 -20   5  16       13.76       20.82    543.32 o 
 -19   5  16       10.00       29.95    248.89 o 
 -18   5  16      105.15      -37.66    272.07 o 
 -17   5  16       81.46       96.84    259.92 o 
 -16   5  16       50.07       99.34    232.42 o 
 -15   5  16        1.20       -4.10    213.50 o 
 -14   5  16       59.81      164.46    206.71 o 
 -13   5  16       12.23      -68.31    196.49 o 
 -12   5  16      143.77      140.54    215.75 o 
 -11   5  16       52.62       81.95    214.58 o 
 -10   5  16      266.49      240.16    197.93 o 
  -9   5  16       10.06       11.87    250.07 o 
  -8   5  16       20.73      130.29    252.38 o 
  -7   5  16       61.71      -36.15    242.03 o 
  -6   5  16        1.96      110.93    331.40 o 
  -5   5  16        0.99       72.16    269.73 o 
  -4   5  16      169.43      241.91    236.68 o 
  -3   5  16       81.43      191.16    296.20 o 
  -2   5  16       22.32      123.92    268.82 o 
  -1   5  16        0.16     -123.00    274.58 o 
   0   5  16        0.01       26.10    294.25 o 
   1   5  16       37.97      206.50    298.45 o 
   2   5  16       47.87     -138.41    335.53 o 
   3   5  16       74.86        4.07    347.28 o 
   4   5  16       91.49      -73.83    370.46 o 
   5   5  16        7.40       91.96    527.26 o 
 -18   6  16        8.64     -195.35    640.47 o 
 -17   6  16       29.43     -180.70    352.12 o 
 -16   6  16        0.00       29.49    293.61 o 
 -15   6  16        5.39       87.25    285.16 o 
 -14   6  16       23.85      -36.46    320.20 o 
 -13   6  16      144.15      147.01    310.59 o 
 -12   6  16       50.18     -110.86    295.14 o 
 -11   6  16      579.98      800.64    358.94 o 
 -10   6  16       49.35      135.32    356.97 o 
  -9   6  16        0.01     -159.57    300.36 o 
  -8   6  16        0.02       13.97    295.75 o 
  -7   6  16       65.21       29.37    309.17 o 
  -6   6  16       28.53      -63.72    312.05 o 
  -5   6  16        6.01       14.11    310.34 o 
  -4   6  16        3.72      -13.31    330.21 o 
  -3   6  16      166.96      -11.73    335.44 o 
  -2   6  16       14.18      226.00    362.24 o 
  -1   6  16       38.41      164.00    339.35 o 
   0   6  16        4.35       70.77    331.14 o 
   1   6  16      178.03      218.08    540.98 o 
 -27   1  17       14.53       76.34    365.13 o 
 -26   1  17       74.18      238.37    254.59 o 
 -25   1  17       89.46      136.04    205.04 o 
 -24   1  17      118.15       87.40    189.04 o 
 -23   1  17      114.62      148.16    159.82 o 
 -22   1  17      193.04      192.75    147.41 o 
 -21   1  17       30.25       46.26    136.16 o 
 -20   1  17      142.60      275.13    122.03 o 
 -19   1  17      477.16      445.38    117.35 o 
 -18   1  17       12.54        9.59     18.44 o 
 -17   1  17       65.80       34.11     57.26 o 
 -16   1  17       72.45       51.24     73.99 o 
 -15   1  17       40.96        7.08     49.22 o 
 -14   1  17      115.76      113.52    112.34 o 
 -13   1  17      841.73      752.04    136.38 o 
 -12   1  17      729.48      773.50    125.25 o 
 -11   1  17      839.32      943.81    113.87 o 
 -10   1  17      432.82      341.71    110.03 o 
  -9   1  17        2.27       -1.37     14.63 o 
  -8   1  17       58.90      114.97     91.63 o 
  -7   1  17     1014.58      948.00     91.64 o 
  -6   1  17      254.67      255.94     86.20 o 
  -5   1  17     1215.48     1228.00    108.57 o 
  -4   1  17      426.88      500.60    110.86 o 
  -3   1  17      258.22      186.21    165.62 o 
  -2   1  17      806.81      743.52    117.89 o 
  -1   1  17      192.46      188.90    122.98 o 
   0   1  17      214.63      143.14    130.69 o 
   1   1  17      270.37      136.26     93.64 o 
   2   1  17        7.54       88.35    139.99 o 
   3   1  17       49.47       53.89    132.01 o 
   4   1  17      246.40      181.41    137.15 o 
   5   1  17      271.72      100.40     91.35 o 
   6   1  17      299.87      426.42    139.81 o 
   7   1  17       15.61       12.10    174.74 o 
   8   1  17       16.27       25.69    190.37 o 
   9   1  17       33.07       88.03    182.17 o 
 -26   2  17       11.66       93.36    324.24 o 
 -25   2  17      102.42      200.36    222.81 o 
 -24   2  17       24.69       -4.60    205.28 o 
 -23   2  17      726.07     1071.35    193.00 o 
 -22   2  17        0.10       54.24    200.19 o 
 -21   2  17      109.18       59.65    143.39 o 
 -20   2  17        0.01       54.89    160.37 o 
 -19   2  17       73.31      184.24    132.41 o 
 -18   2  17        4.77       -2.18    147.66 o 
 -17   2  17      308.94      261.45    153.48 o 
 -16   2  17       19.03      -24.81    156.53 o 
 -15   2  17     2941.50     3110.74    198.00 o 
 -14   2  17       11.63       24.57    142.39 o 
 -13   2  17      245.43      359.86    147.00 o 
 -12   2  17       22.37       71.48    121.66 o 
 -11   2  17      536.47      374.09    110.49 o 
 -10   2  17        0.02       10.47     65.29 o 
  -9   2  17     1512.83     1627.47    105.39 o 
  -8   2  17        0.01      -45.55    100.59 o 
  -7   2  17       80.18      109.10     95.90 o 
  -6   2  17        5.36      -29.42     88.80 o 
  -5   2  17     2261.47     2447.14    172.54 o 
  -4   2  17       37.66       35.43    162.74 o 
  -3   2  17        0.27       25.47    169.54 o 
  -2   2  17        0.30      -72.68    162.14 o 
  -1   2  17      394.86      546.90    168.59 o 
   0   2  17       25.02       47.89    182.39 o 
   1   2  17      126.65      164.35    175.84 o 
   2   2  17        0.24      -12.86    158.98 o 
   3   2  17      111.61       76.59    145.85 o 
   4   2  17       15.05     -150.41    216.24 o 
   5   2  17       22.79      -10.60    189.33 o 
   6   2  17        0.03      -24.25    164.76 o 
   7   2  17      519.48      457.59    185.08 o 
   8   2  17       45.44       90.18    196.67 o 
 -24   3  17       31.36      -86.62    247.35 o 
 -23   3  17       69.75       62.10    164.43 o 
 -22   3  17       22.66      -68.31    188.72 o 
 -21   3  17      132.42      206.20    156.81 o 
 -20   3  17        7.63      -43.85    198.53 o 
 -19   3  17        0.01       51.27    237.36 o 
 -18   3  17        3.24     -194.22    225.95 o 
 -17   3  17      791.86      842.50    224.90 o 
 -16   3  17       56.81       -5.36     35.75 o 
 -15   3  17      188.62       63.27    123.67 o 
 -14   3  17      147.47      196.33    151.06 o 
 -13   3  17      516.58      594.15    140.60 o 
 -12   3  17        5.30       24.21    121.92 o 
 -11   3  17        0.55       64.68     84.56 o 
 -10   3  17        4.79       17.43    100.38 o 
  -9   3  17      216.22      313.73    126.76 o 
  -8   3  17        0.22      -11.97    114.96 o 
  -7   3  17      677.86      608.39    198.32 o 
  -6   3  17        6.41       93.63    220.99 o 
  -5   3  17      125.44      117.70    204.75 o 
  -4   3  17        1.20      -48.54    183.19 o 
  -3   3  17      124.06      142.79    198.51 o 
  -2   3  17      263.79      311.14    233.85 o 
  -1   3  17       96.63      -28.98    208.47 o 
   0   3  17       76.93       47.78    196.15 o 
   1   3  17      611.84      791.08    233.19 o 
   2   3  17        8.23     -137.49    228.92 o 
   3   3  17       18.42      -73.22    251.75 o 
   4   3  17       70.10       82.32    252.86 o 
   5   3  17        5.14      -11.14    237.27 o 
   6   3  17        1.36       13.44    228.88 o 
   7   3  17       83.76       96.27    242.78 o 
 -23   4  17        9.52      -73.01    440.99 o 
 -22   4  17       85.32      130.05    328.01 o 
 -21   4  17        9.67       40.09    235.65 o 
 -20   4  17       50.05     -155.22    285.44 o 
 -19   4  17       11.45       94.36    286.80 o 
 -18   4  17      302.43      234.17    231.83 o 
 -17   4  17        2.35     -125.66    125.66 o 
 -16   4  17      239.93      260.45    168.61 o 
 -15   4  17       79.13      144.11    185.00 o 
 -14   4  17       25.32      -11.01    201.94 o 
 -13   4  17       49.88       -5.31    165.43 o 
 -12   4  17      673.44      569.47    167.84 o 
 -11   4  17       17.96       93.82    148.05 o 
 -10   4  17      125.07      130.43    218.61 o 
  -9   4  17      149.89      156.01    258.47 o 
  -8   4  17     2515.07     2761.66    300.34 o 
  -7   4  17      175.18      214.99    211.31 o 
  -6   4  17       12.33       79.20    230.70 o 
  -5   4  17       27.72       34.89    227.32 o 
  -4   4  17       61.64       -8.92    294.76 o 
  -3   4  17        0.29      -93.72    232.30 o 
  -2   4  17      696.72      879.00    239.35 o 
  -1   4  17       16.58       70.68    230.36 o 
   0   4  17      449.81      332.01    280.06 o 
   1   4  17      140.46        6.92    246.84 o 
   2   4  17      347.95      535.67    257.83 o 
   3   4  17       22.13      212.18    271.06 o 
   4   4  17       16.12     -198.34    289.91 o 
   5   4  17        0.41     -197.23    413.19 o 
 -20   5  17      174.78      524.98    500.22 o 
 -19   5  17       67.19       11.73    307.66 o 
 -18   5  17        9.76       99.51    291.98 o 
 -17   5  17       21.67       16.55    250.54 o 
 -16   5  17       26.90      133.06    238.64 o 
 -15   5  17       10.73      108.44    237.30 o 
 -14   5  17       26.53      -42.95    299.14 o 
 -13   5  17       39.07       67.03    209.69 o 
 -12   5  17      139.61      108.05    191.43 o 
 -11   5  17       69.99      -10.35    244.73 o 
 -10   5  17       11.11      -30.61    260.63 o 
  -9   5  17      100.19       83.16    278.62 o 
  -8   5  17       97.65       66.29    263.77 o 
  -7   5  17        4.45      -40.82    272.52 o 
  -6   5  17       88.96      345.29    277.26 o 
  -5   5  17       43.81       50.12    330.03 o 
  -4   5  17       90.22      210.95    272.58 o 
  -3   5  17        3.91       83.64    275.78 o 
  -2   5  17        0.11       10.66    294.47 o 
  -1   5  17       53.27       -2.49    325.65 o 
   0   5  17        7.09      129.51    316.52 o 
   1   5  17        5.98      155.28    324.80 o 
   2   5  17      495.17      809.85    356.59 o 
   3   5  17       42.46      163.23    370.83 o 
 -17   6  17       15.65     -189.82    614.38 o 
 -16   6  17        6.32     -166.15    308.55 o 
 -15   6  17        5.77      224.45    448.09 o 
 -14   6  17        2.27     -117.09    348.78 o 
 -13   6  17       31.01     -264.02    417.25 o 
 -12   6  17       80.97      667.36    511.66 o 
 -11   6  17      348.71      733.29    378.11 o 
 -10   6  17      128.60       54.45    354.30 o 
  -9   6  17      204.53      327.73    399.08 o 
  -8   6  17        3.06       11.33    378.39 o 
  -7   6  17       12.74     -182.98    361.26 o 
  -6   6  17        9.77       98.43    356.54 o 
  -5   6  17       25.21     -106.04    339.44 o 
  -4   6  17        1.69       21.40    366.14 o 
  -3   6  17       21.84      128.45    377.04 o 
  -2   6  17      135.05      199.31    541.44 o 
  -1   6  17      330.15      454.22    640.93 o 
 -26   0  18      181.14      434.51    411.30 o 
 -25   0  18        3.97      -60.47    292.51 o 
 -24   0  18       47.38      -35.28    287.64 o 
 -23   0  18        9.78      102.72    330.01 o 
 -22   0  18      745.70      919.17    220.92 o 
 -21   0  18       53.30       86.79    217.26 o 
 -20   0  18      162.38       98.40    159.52 o 
 -19   0  18       19.23      -82.56    168.72 o 
 -18   0  18     6957.90     6778.99    190.03 o 
 -17   0  18      168.63      198.42    137.88 o 
 -16   0  18     4888.28     4713.10    154.87 o 
 -15   0  18      109.59      115.52    109.96 o 
 -14   0  18     1670.59     1653.86    122.56 o 
 -13   0  18      294.25      288.70    118.91 o 
 -12   0  18     5284.19     5313.90    147.77 o 
 -11   0  18      129.50      115.43    170.25 o 
  -4   0  18     6731.30     6616.25    233.92 o 
  -3   0  18       86.66      123.13    199.20 o 
  -2   0  18        2.47       33.51    160.46 o 
  -1   0  18        0.48      -29.00     98.47 o 
   0   0  18     1183.79      957.49    181.73 o 
   1   0  18       54.38       69.11    181.62 o 
   2   0  18      814.35      507.83    203.59 o 
   3   0  18      148.26       67.84    249.84 o 
   4   0  18     3428.87     3809.56    219.55 o 
   5   0  18      101.86      264.46    202.77 o 
   6   0  18     1257.56     1117.93    243.03 o 
   7   0  18        0.46       50.36    279.23 o 
   8   0  18        9.30      150.06    294.41 o 
 -26   1  18      152.06      244.23    280.15 o 
 -25   1  18       45.47       14.13    221.96 o 
 -24   1  18       35.29       82.15    205.12 o 
 -23   1  18       50.99      -70.51    194.01 o 
 -22   1  18      184.90      124.44    144.67 o 
 -21   1  18        2.04        7.67    148.16 o 
 -20   1  18      190.99      258.92    150.75 o 
 -19   1  18      314.54      339.70    121.60 o 
 -18   1  18        1.12       97.41    104.15 o 
 -17   1  18      463.20      448.78    105.57 o 
 -16   1  18      191.00      218.08    103.22 o 
 -15   1  18      328.64      276.51     91.80 o 
 -14   1  18      919.57      766.25    137.34 o 
 -13   1  18      109.54      180.84    141.37 o 
 -12   1  18       16.47       -4.93    162.95 o 
 -11   1  18      162.47      182.68    131.18 o 
 -10   1  18      795.55      910.13    119.29 o 
  -9   1  18      360.82      413.15    119.19 o 
  -8   1  18      739.47      805.94    116.92 o 
  -7   1  18      283.56      209.08    110.45 o 
  -6   1  18        0.90       26.18     44.13 o 
  -5   1  18      813.77      747.88    116.65 o 
  -4   1  18      423.10      275.70    175.37 o 
  -3   1  18      241.19      294.41    180.80 o 
  -2   1  18      305.58      376.37    178.89 o 
  -1   1  18        3.23       11.81    163.61 o 
   0   1  18        7.36       20.31     88.84 o 
   1   1  18       16.92      -18.92    150.17 o 
   2   1  18       70.06       81.59    153.10 o 
   3   1  18      403.53      432.51    156.11 o 
   4   1  18        9.32       90.92    161.25 o 
   5   1  18      448.75      325.55    171.13 o 
   6   1  18       60.94      160.23    143.47 o 
   7   1  18       13.44       59.36    193.38 o 
   8   1  18       37.77       62.41    224.61 o 
 -26   2  18        6.57     -205.38    360.11 o 
 -25   2  18        7.96      -50.96    313.97 o 
 -24   2  18       18.65       95.30     78.74 o 
 -23   2  18       50.78      156.16    158.11 o 
 -22   2  18       11.91      -42.60    175.43 o 
 -21   2  18        2.89       18.98    151.89 o 
 -20   2  18       16.94       19.50    150.39 o 
 -19   2  18      179.17      155.50    112.04 o 
 -18   2  18       27.97      -55.94     94.86 o 
 -17   2  18      183.04      217.07    225.73 o 
 -16   2  18       23.56       38.27    164.08 o 
 -15   2  18      361.77      302.01    166.18 o 
 -14   2  18        6.00       67.65    170.49 o 
 -13   2  18      180.49        8.30    157.20 o 
 -12   2  18       28.11       94.93    114.21 o 
 -11   2  18      577.48      392.98    127.94 o 
 -10   2  18      133.70       96.93     99.34 o 
  -9   2  18     4763.54     3977.30    112.79 o 
  -8   2  18      100.65      -10.80    110.27 o 
  -7   2  18      109.18      132.14    128.10 o 
  -6   2  18        0.76      102.58    199.70 o 
  -5   2  18     2917.59     2636.77    192.23 o 
  -4   2  18       19.09       13.95    175.31 o 
  -3   2  18      469.12      378.81    178.27 o 
  -2   2  18        6.36      -65.85    191.98 o 
  -1   2  18      320.22      171.63    249.34 o 
   0   2  18       32.74      -30.81    186.85 o 
   1   2  18      525.40      262.01    202.07 o 
   2   2  18       19.89       66.06    140.97 o 
   3   2  18      153.42      232.11    200.71 o 
   4   2  18       12.00      -29.18    186.98 o 
   5   2  18      162.96       89.66    220.11 o 
   6   2  18        0.02       18.51    288.00 o 
   7   2  18       13.69      249.88    210.49 o 
 -25   3  18       55.29      102.55    338.56 o 
 -24   3  18       21.44      115.19    318.17 o 
 -23   3  18       22.19        5.46    218.91 o 
 -22   3  18      125.40      268.13    184.51 o 
 -21   3  18       59.23      -54.52    193.20 o 
 -20   3  18       10.42       38.49    100.48 o 
 -19   3  18        8.81      -52.46    145.03 o 
 -18   3  18       63.21       41.32    312.15 o 
 -17   3  18        0.22      -30.26    127.77 o 
 -16   3  18      390.42      303.08    229.78 o 
 -15   3  18      268.12      257.85    228.07 o 
 -14   3  18       65.97       78.85     82.01 o 
 -13   3  18      106.26       27.20    143.65 o 
 -12   3  18       42.62      -58.29    145.97 o 
 -11   3  18       87.91       53.96    144.13 o 
 -10   3  18       13.25      -10.44    136.56 o 
  -9   3  18        0.87      -20.88    133.81 o 
  -8   3  18      246.21       86.75    222.59 o 
  -7   3  18      180.14      190.98    222.13 o 
  -6   3  18        0.37       60.74    220.53 o 
  -5   3  18        0.20       14.52    204.40 o 
  -4   3  18       49.96      -36.16    213.17 o 
  -3   3  18      141.86      116.61    252.80 o 
  -2   3  18       60.70       56.33    334.89 o 
  -1   3  18      604.94      685.55    224.85 o 
   0   3  18       96.98      196.98    235.92 o 
   1   3  18       70.29       -9.48    231.54 o 
   2   3  18       42.97      -89.02    246.63 o 
   3   3  18      114.67      185.61    276.67 o 
   4   3  18       98.13       83.91    278.01 o 
   5   3  18       43.95       33.76    279.95 o 
   6   3  18        5.05       78.23    343.91 o 
 -23   4  18        5.69      -26.07    316.77 o 
 -22   4  18       25.27      228.04    406.60 o 
 -21   4  18        3.12      201.11    469.02 o 
 -20   4  18        2.34     -105.84    327.69 o 
 -19   4  18        6.98     -149.01    289.38 o 
 -18   4  18        1.93      -53.19    252.37 o 
 -17   4  18       26.27        5.95    200.50 o 
 -16   4  18      653.64      755.38    206.53 o 
 -15   4  18       10.67       -0.17    193.55 o 
 -14   4  18      587.28      698.39    179.53 o 
 -13   4  18       13.53      -43.62    179.83 o 
 -12   4  18        1.03       37.95    180.90 o 
 -11   4  18       75.70      -13.26     66.88 o 
 -10   4  18       61.67      126.98    239.90 o 
  -9   4  18       36.16      -91.40    235.65 o 
  -8   4  18      650.40      351.13    247.04 o 
  -7   4  18      206.04      281.86    248.68 o 
  -6   4  18     3173.46     2913.99    271.57 o 
  -5   4  18        1.89     -111.08    235.43 o 
  -4   4  18       76.93      243.85    250.03 o 
  -3   4  18        4.72        0.57     35.39 o 
  -2   4  18      157.76       12.82    278.05 o 
  -1   4  18        8.46       91.95    321.50 o 
   0   4  18       86.79       -0.92    294.90 o 
   1   4  18       84.56      117.66    310.45 o 
   2   4  18      521.82      523.12    322.83 o 
   3   4  18       24.74        7.16     60.38 o 
   4   4  18       25.11      138.55    363.14 o 
 -20   5  18      160.88      117.88    629.75 o 
 -19   5  18        0.25      208.49    387.97 o 
 -18   5  18       41.58      174.86    266.97 o 
 -17   5  18        0.01      117.72    121.63 o 
 -16   5  18       33.85      -52.07    283.82 o 
 -15   5  18        0.65       -6.24    279.43 o 
 -14   5  18       35.22      -35.52    344.86 o 
 -13   5  18       16.57      201.52    288.35 o 
 -12   5  18      151.16      239.88    310.74 o 
 -11   5  18        6.36       58.18    305.62 o 
 -10   5  18      123.30       92.42    329.99 o 
  -9   5  18        4.27      -70.70    289.41 o 
  -8   5  18        0.69      -92.93    289.09 o 
  -7   5  18       44.81       74.24    311.74 o 
  -6   5  18        5.88       24.36    306.33 o 
  -5   5  18       54.68      -28.01    317.48 o 
  -4   5  18       97.24      153.38    344.29 o 
  -3   5  18        0.85      -40.71    342.25 o 
  -2   5  18      297.74      314.07    316.15 o 
  -1   5  18       81.05      179.31    391.67 o 
   0   5  18       13.50      -29.33    343.30 o 
   1   5  18       38.99      227.22    348.57 o 
 -15   6  18       35.23      271.81    681.62 o 
 -14   6  18        0.07      354.22    614.33 o 
 -13   6  18       66.19     -105.20    668.69 o 
 -12   6  18       33.36      118.94    636.50 o 
 -11   6  18     1231.95     1762.60    411.75 o 
 -10   6  18       83.68      137.14    394.86 o 
  -9   6  18       92.27      212.60    470.56 o 
  -8   6  18       11.12      101.14    407.56 o 
  -7   6  18       32.90     -186.60    692.49 o 
  -6   6  18        0.57       25.07    510.21 o 
  -5   6  18        0.96      176.59   1098.31 o 
  -4   6  18        3.09       48.77    595.97 o 
 -25   1  19       78.38       82.78    271.54 o 
 -24   1  19       52.95      108.97    222.74 o 
 -23   1  19       38.66        6.57    188.46 o 
 -22   1  19       22.85      -17.36    187.89 o 
 -21   1  19       72.79       79.01    109.19 o 
 -20   1  19      176.35      144.21    122.12 o 
 -19   1  19      132.87      192.94    126.96 o 
 -18   1  19      485.11      510.98    123.80 o 
 -17   1  19      213.86      290.93    119.39 o 
 -16   1  19      174.30      200.77    109.66 o 
 -15   1  19       67.11       58.76    111.80 o 
 -14   1  19       26.28       82.13    135.71 o 
 -13   1  19       47.20        5.53     22.66 o 
 -12   1  19      156.72      256.53    132.42 o 
 -11   1  19      832.28      709.81    135.47 o 
 -10   1  19      675.77      789.71    129.59 o 
  -9   1  19       11.86        7.80    139.88 o 
  -8   1  19      109.49       84.92    204.06 o 
  -7   1  19      307.23      314.91    128.75 o 
  -6   1  19      104.41       99.13    116.06 o 
  -5   1  19       69.93      179.78    261.54 o 
  -4   1  19      400.01      415.47    181.52 o 
  -3   1  19      110.95      120.11    192.74 o 
  -2   1  19        6.56       -0.96    195.85 o 
  -1   1  19       57.16      -56.19    197.14 o 
   0   1  19      249.65      391.24    253.07 o 
   1   1  19       48.17      187.49    171.80 o 
   2   1  19       93.11      144.61    152.15 o 
   3   1  19        5.23       -1.58    221.12 o 
   4   1  19      253.88      290.63    237.06 o 
   5   1  19       62.43       48.04    193.94 o 
   6   1  19       71.33       16.56    214.17 o 
 -25   2  19      185.57      212.76    309.35 o 
 -24   2  19        0.23       17.24    238.40 o 
 -23   2  19       11.35      -28.05    199.00 o 
 -22   2  19       10.25      -98.59    183.44 o 
 -21   2  19      927.42     1188.65    161.07 o 
 -20   2  19        3.48       25.67    120.89 o 
 -19   2  19       46.92       69.69    140.24 o 
 -18   2  19        4.12       43.18     76.10 o 
 -17   2  19       45.42       68.94    179.18 o 
 -16   2  19       14.90       18.35     74.22 o 
 -15   2  19      517.32      586.28    181.69 o 
 -14   2  19        4.20      -18.65    167.18 o 
 -13   2  19       15.43       31.90    195.05 o 
 -12   2  19        0.34      147.17    165.47 o 
 -11   2  19      127.48      153.56    168.47 o 
 -10   2  19       39.97       71.90    234.17 o 
  -9   2  19      208.26      222.38    176.21 o 
  -8   2  19      114.23       95.13    104.90 o 
  -7   2  19      772.43     1121.37    224.17 o 
  -6   2  19       18.20       72.12    214.98 o 
  -5   2  19       90.86      -34.34    219.61 o 
  -4   2  19        0.03       46.34    212.98 o 
  -3   2  19       55.46       68.02    203.44 o 
  -2   2  19        0.09      162.87    204.77 o 
  -1   2  19       24.94      -14.50    215.02 o 
   0   2  19       56.76       12.85    208.78 o 
   1   2  19      699.75      785.85    236.90 o 
   2   2  19       40.36      166.97    260.96 o 
   3   2  19      157.72      180.34    252.91 o 
   4   2  19        0.71      -50.51    288.18 o 
   5   2  19        1.43      -80.88    229.67 o 
 -24   3  19        0.04       87.57    321.57 o 
 -23   3  19      271.05      312.16    221.78 o 
 -22   3  19       79.70      106.87    215.91 o 
 -21   3  19        0.68      -61.48    197.05 o 
 -20   3  19       29.54       -9.98     38.39 o 
 -19   3  19      130.61       17.34    284.88 o 
 -18   3  19       12.95     -151.83    270.05 o 
 -17   3  19       49.71      -66.25    248.40 o 
 -16   3  19       70.34       71.23    113.32 o 
 -15   3  19       80.72       29.95    236.32 o 
 -14   3  19       54.35       86.73    211.41 o 
 -13   3  19      199.04      175.89    208.71 o 
 -12   3  19       36.05       29.33    144.11 o 
 -11   3  19       51.82       63.97    158.17 o 
 -10   3  19        4.74       -0.02     18.68 o 
  -9   3  19        0.18      -29.64    240.74 o 
  -8   3  19      546.05      636.29    265.20 o 
  -7   3  19       69.51      229.38    252.08 o 
  -6   3  19       20.22       34.73    225.76 o 
  -5   3  19      488.23      501.71    244.34 o 
  -4   3  19      256.80      154.13    247.22 o 
  -3   3  19       33.59       20.86    245.38 o 
  -2   3  19        5.03      114.08    281.96 o 
  -1   3  19       45.93        2.45    245.85 o 
   0   3  19       66.61       90.60    301.00 o 
   1   3  19        0.42      -52.85    266.16 o 
   2   3  19      231.02      274.88    293.63 o 
   3   3  19      322.49      411.98    281.35 o 
   4   3  19       41.50      -96.51    340.13 o 
 -22   4  19       26.26       -5.03    479.83 o 
 -21   4  19        0.07     -195.03    760.74 o 
 -20   4  19       42.28       31.38    345.79 o 
 -19   4  19        9.22      -62.79    338.60 o 
 -18   4  19      102.89      -23.82    208.48 o 
 -17   4  19        4.74      -47.49    295.56 o 
 -16   4  19      192.97      247.07    253.23 o 
 -15   4  19        4.90      -47.00    216.23 o 
 -14   4  19     1073.99     1272.21    215.36 o 
 -13   4  19        0.15      -65.11    235.11 o 
 -12   4  19      368.21      377.61    236.49 o 
 -11   4  19       37.07       15.32    306.52 o 
 -10   4  19       25.45       51.74    221.78 o 
  -9   4  19        7.56      121.39    273.24 o 
  -8   4  19      203.17      511.87    281.20 o 
  -7   4  19        1.21      187.57    261.98 o 
  -6   4  19     1975.44     2476.68    281.48 o 
  -5   4  19        2.28      -66.21    362.38 o 
  -4   4  19      745.40      717.94    291.32 o 
  -3   4  19       37.59       97.56    277.86 o 
  -2   4  19      265.79      253.45    301.92 o 
  -1   4  19       12.45      -40.92    316.68 o 
   0   4  19        3.29      -65.38    324.14 o 
   1   4  19       11.82     -127.79    350.55 o 
   2   4  19       55.62      202.93    362.08 o 
 -19   5  19        4.03      -25.60    601.29 o 
 -18   5  19       48.28      231.34    322.23 o 
 -17   5  19       26.95       45.56    284.82 o 
 -16   5  19       63.05       19.10    283.66 o 
 -15   5  19       23.08      252.03    315.74 o 
 -14   5  19       16.80     -184.55    325.72 o 
 -13   5  19        2.73      305.29    381.02 o 
 -12   5  19        8.63      -17.02    384.30 o 
 -11   5  19        3.88      175.59    351.30 o 
 -10   5  19      137.69      247.87    433.16 o 
  -9   5  19        9.15       12.20    322.37 o 
  -8   5  19       49.48       20.05    326.23 o 
  -7   5  19        1.77       -3.85    323.71 o 
  -6   5  19       11.99      105.29    329.18 o 
  -5   5  19        7.24       58.80    345.65 o 
  -4   5  19      240.03      384.64    455.65 o 
  -3   5  19       52.60      102.64    346.81 o 
  -2   5  19      221.09      255.82    411.37 o 
  -1   5  19       44.27      244.83    599.87 o 
 -24   0  20      740.16     1015.64    304.83 o 
 -23   0  20       37.02      105.46    284.41 o 
 -22   0  20       87.36      114.64    228.31 o 
 -21   0  20       17.00      -63.61    223.49 o 
 -20   0  20      300.50      239.35    193.83 o 
 -19   0  20        3.11       28.45    192.44 o 
 -18   0  20      393.08      322.12    169.84 o 
 -17   0  20       13.28      -87.47    142.08 o 
 -16   0  20       30.50      -36.10    194.76 o 
 -15   0  20        0.67      -16.24    131.96 o 
 -14   0  20      314.62      239.24    152.20 o 
 -13   0  20        2.14        1.15     53.47 o 
 -12   0  20        1.43       -3.18     35.52 o 
 -11   0  20        5.87       62.75    190.82 o 
 -10   0  20        3.12       23.15    105.04 o 
  -1   0  20        0.04       -7.21    291.41 o 
   0   0  20        0.41       21.86    293.13 o 
   1   0  20        6.10      -59.77    307.88 o 
   2   0  20       45.51      -10.98    261.11 o 
   3   0  20       79.51      205.55    282.50 o 
   4   0  20     1323.07     1370.92    321.30 o 
   5   0  20       68.34      161.13    337.37 o 
 -24   1  20       76.09       62.43    206.31 o 
 -23   1  20      131.31      270.71    190.33 o 
 -22   1  20       15.32       28.99    185.26 o 
 -21   1  20      105.78       72.07    163.05 o 
 -20   1  20       76.07      165.07    150.34 o 
 -19   1  20       44.32      133.60    133.10 o 
 -18   1  20      289.14      317.84    120.43 o 
 -17   1  20        0.29        4.53    112.87 o 
 -16   1  20       32.12      -14.20     36.32 o 
 -15   1  20        0.49       39.86    100.42 o 
 -14   1  20      373.77      344.45    152.12 o 
 -13   1  20      113.14      198.81    171.59 o 
 -12   1  20        0.45      -32.58    190.90 o 
 -11   1  20      591.34      549.09    160.87 o 
 -10   1  20       38.75       15.08    145.48 o 
  -9   1  20       80.94       26.49    204.27 o 
  -8   1  20      214.03      138.23    157.33 o 
  -7   1  20       12.35      -13.41    155.63 o 
  -5   1  20        1.03      -30.49    294.86 o 
  -4   1  20        0.11     -181.84    293.08 o 
  -3   1  20      165.51      308.16    312.01 o 
  -2   1  20       25.98       22.72    227.45 o 
  -1   1  20      312.83      294.88    230.57 o 
   0   1  20      160.62      317.70    253.15 o 
   1   1  20       66.08      139.13    263.99 o 
   2   1  20       11.70      146.49    244.88 o 
   3   1  20        0.61      134.42    239.59 o 
   4   1  20       24.06       61.98    238.44 o 
 -24   2  20       12.97      -20.19    417.67 o 
 -23   2  20      124.66      173.90    206.83 o 
 -22   2  20        0.92       74.17    193.25 o 
 -21   2  20       74.58      203.26    187.37 o 
 -20   2  20        2.60       72.03    168.04 o 
 -19   2  20      127.15       -7.44    170.51 o 
 -18   2  20       17.41       57.95    170.89 o 
 -17   2  20     1558.85     1675.16    215.95 o 
 -16   2  20       29.42       90.11    223.61 o 
 -15   2  20       10.03      151.63    195.93 o 
 -14   2  20        0.45      145.63    191.99 o 
 -13   2  20       19.44        5.41    180.40 o 
 -12   2  20       19.59       -6.80    101.80 o 
 -11   2  20       46.87      161.81    145.97 o 
 -10   2  20       19.89       -0.95     10.42 o 
  -9   2  20     2063.87     1868.33    176.76 o 
  -8   2  20      364.02      339.62    323.99 o 
  -7   2  20     3672.66     3881.72    237.53 o 
  -6   2  20       67.80       16.49    244.20 o 
  -5   2  20      354.91      144.36    251.96 o 
  -4   2  20        0.76      212.78    225.90 o 
  -3   2  20       14.33      -38.30    253.69 o 
  -2   2  20        0.35      -83.56    266.42 o 
  -1   2  20      612.36      342.31    268.05 o 
   0   2  20      113.65      209.26    298.67 o 
   1   2  20      949.74      708.74    291.01 o 
   2   2  20      104.77      128.62    294.76 o 
   3   2  20      188.01      200.53    302.37 o 
   4   2  20        2.21      -44.39    349.15 o 
 -23   3  20       52.23      159.16    460.53 o 
 -22   3  20       20.71      163.69    247.10 o 
 -21   3  20      242.11      319.64    223.07 o 
 -20   3  20       74.82      187.82    260.59 o 
 -19   3  20        1.00       33.39    275.33 o 
 -18   3  20        0.38      -71.16    286.73 o 
 -17   3  20       20.50      -52.38    257.59 o 
 -16   3  20       21.49       -8.91    263.39 o 
 -15   3  20       44.51        0.83    245.43 o 
 -14   3  20      148.31      171.35    177.67 o 
 -13   3  20      646.92      782.65    240.47 o 
 -12   3  20       49.45       14.73    226.00 o 
 -11   3  20        0.62       58.35    248.71 o 
 -10   3  20       63.38      133.01    277.25 o 
  -9   3  20       20.61      117.36    354.25 o 
  -8   3  20        4.39       -2.26    263.61 o 
  -7   3  20      269.89      175.06    286.34 o 
  -6   3  20       75.23       86.82    276.51 o 
  -5   3  20      392.00      263.57    299.79 o 
  -4   3  20       38.37      -52.58    287.57 o 
  -3   3  20      226.71      112.09    282.35 o 
  -2   3  20        0.75      -92.02    285.94 o 
  -1   3  20       11.96     -117.78    311.07 o 
   0   3  20       25.32      156.62    333.44 o 
   1   3  20      236.91      232.72    327.14 o 
   2   3  20       34.57      169.19    339.29 o 
 -20   4  20      106.01       79.69    519.27 o 
 -19   4  20       36.25      -72.21    366.32 o 
 -18   4  20       42.46     -182.92    342.74 o 
 -17   4  20        0.51      119.01    366.18 o 
 -16   4  20      745.60     1180.18    364.72 o 
 -15   4  20        0.96       85.26    302.49 o 
 -14   4  20      428.27      257.88    214.70 o 
 -13   4  20       17.25      -70.98    264.51 o 
 -12   4  20      297.68       48.86    330.09 o 
 -11   4  20      151.85       75.21    319.09 o 
 -10   4  20      741.89      762.06    346.71 o 
  -9   4  20       13.55       -4.17    319.67 o 
  -8   4  20        0.02       14.61    324.09 o 
  -7   4  20        0.13        6.52    336.82 o 
  -6   4  20      677.52      496.17    252.85 o 
  -5   4  20        0.03       60.85    342.39 o 
  -4   4  20     1017.65      783.98    354.99 o 
  -3   4  20       73.55        5.61    341.96 o 
  -2   4  20      744.19     1184.12    368.75 o 
  -1   4  20       24.66       45.14    342.36 o 
   0   4  20        2.78       -0.64     77.31 o 
 -17   5  20       48.27      218.91    306.44 o 
 -16   5  20       32.85      197.02    350.92 o 
 -15   5  20       28.71       56.21    345.80 o 
 -14   5  20       10.29      -64.08    422.80 o 
 -13   5  20       17.24      202.95    412.91 o 
 -12   5  20       31.24       32.68    399.46 o 
 -11   5  20       36.91      -42.58    401.58 o 
 -10   5  20       63.65      146.15    416.35 o 
  -9   5  20        0.06       98.86    391.91 o 
  -8   5  20       81.78      123.83    369.10 o 
  -7   5  20       37.31      129.31    367.07 o 
  -6   5  20        0.00      201.72    396.27 o 
  -5   5  20       69.24      -17.28    405.85 o 
  -4   5  20       85.00      562.67    655.33 o 
 -23   1  21       90.41      108.64    204.58 o 
 -22   1  21       10.95       53.06    205.35 o 
 -21   1  21       62.35      149.46    191.07 o 
 -20   1  21        0.02       35.38    171.30 o 
 -19   1  21       38.83       84.03    106.01 o 
 -18   1  21       22.23       79.28    142.52 o 
 -17   1  21      150.23      127.09    136.30 o 
 -16   1  21      260.28      279.20    126.03 o 
 -15   1  21       46.44      103.14    160.84 o 
 -14   1  21      113.41      221.98    200.87 o 
 -13   1  21       10.82       21.14    133.75 o 
 -12   1  21       93.66       18.88    111.28 o 
 -11   1  21        0.00      -44.04    167.97 o 
 -10   1  21       44.84      -11.99    167.30 o 
  -9   1  21       61.17       32.45    175.75 o 
  -8   1  21      259.53      173.24    196.14 o 
  -3   1  21       78.82      -83.94    345.41 o 
  -2   1  21      334.83      294.92    348.21 o 
  -1   1  21       64.93      -48.29    393.25 o 
   0   1  21       43.74      112.22    284.19 o 
   1   1  21       14.71       75.65    304.01 o 
   2   1  21       82.85      -85.69    324.35 o 
   3   1  21        1.13      231.04    329.38 o 
 -23   2  21      200.80      258.30    440.82 o 
 -22   2  21        9.24       87.00    201.12 o 
 -21   2  21       29.12      123.06    198.36 o 
 -20   2  21        7.74      -24.95    175.63 o 
 -19   2  21      332.14      611.89    176.05 o 
 -18   2  21        0.10      -41.66    151.76 o 
 -17   2  21        3.27      -83.60    313.16 o 
 -16   2  21       13.50       84.38    244.34 o 
 -15   2  21      472.06      425.81    263.65 o 
 -14   2  21       68.43      115.31    204.64 o 
 -13   2  21      566.68      667.04    219.97 o 
 -12   2  21        0.07       20.05    173.01 o 
 -11   2  21      148.12      138.13    184.95 o 
 -10   2  21        0.01        2.08    203.50 o 
  -7   2  21      361.23      188.58    339.58 o 
  -6   2  21       57.60       23.90    368.24 o 
  -5   2  21     2359.91     2659.85    275.10 o 
  -4   2  21        8.01      -67.69    284.33 o 
  -3   2  21       11.84     -139.67    273.47 o 
  -2   2  21        3.53      179.41    305.29 o 
  -1   2  21       33.04     -160.57    303.03 o 
   0   2  21       18.91      121.02    320.94 o 
   1   2  21       41.69      -30.98    394.61 o 
   2   2  21        0.26     -115.90    334.42 o 
 -21   3  21      190.92      231.47    312.83 o 
 -20   3  21       28.40       20.03    104.78 o 
 -19   3  21        4.74     -259.98    300.99 o 
 -18   3  21       18.48      -94.52    298.77 o 
 -17   3  21       15.90        5.66    270.47 o 
 -16   3  21       24.18       30.99    270.59 o 
 -15   3  21      109.26       69.10    283.81 o 
 -14   3  21      214.84      333.56    259.99 o 
 -13   3  21       61.47      224.22    250.32 o 
 -12   3  21        1.32       90.56    378.62 o 
 -10   3  21       75.94       83.24    399.54 o 
  -9   3  21        0.35      155.92    298.32 o 
  -8   3  21       19.59       11.24    314.21 o 
  -7   3  21       24.71      -74.32    295.03 o 
  -6   3  21       45.71      167.01    328.10 o 
  -5   3  21        9.84     -126.96    337.43 o 
  -4   3  21      128.34       98.45    342.35 o 
  -3   3  21       38.79      173.39    326.06 o 
  -2   3  21        0.00      -56.29    346.67 o 
  -1   3  21       16.29       48.94    361.49 o 
   0   3  21       10.72      -83.60    336.26 o 
 -19   4  21        1.06       95.40   2386.14 o 
 -18   4  21       10.61       99.05    383.13 o 
 -17   4  21       33.41      205.32    417.57 o 
 -16   4  21        5.67       36.70    352.94 o 
 -15   4  21        8.39      139.26    180.20 o 
 -14   4  21      120.14      -89.12    456.47 o 
 -13   4  21        0.29     -137.45    537.08 o 
 -12   4  21       66.33      -58.59    352.04 o 
 -11   4  21       21.67       86.82    266.04 o 
 -10   4  21        0.01       59.20    369.63 o 
  -9   4  21        1.62      -30.39    350.94 o 
  -8   4  21      118.27      285.60    337.30 o 
  -7   4  21        4.05      309.75    565.02 o 
  -6   4  21      169.45       28.92    362.77 o 
  -5   4  21        0.35       35.07    369.81 o 
  -4   4  21      139.09      129.87    403.79 o 
  -3   4  21       37.35       80.16    370.87 o 
  -2   4  21        4.26      364.14    523.88 o 
 -15   5  21        3.93      -22.76    595.39 o 
 -14   5  21        7.51      398.84    458.56 o 
 -13   5  21        1.00      108.77    445.84 o 
 -12   5  21       26.67      136.13    435.28 o 
 -11   5  21        1.75      181.48    436.37 o 
 -10   5  21      203.80      511.07    443.15 o 
  -9   5  21       56.51      278.24    445.71 o 
  -8   5  21      109.42       58.92    450.79 o 
  -7   5  21        4.58       68.22    629.48 o 
 -22   0  22      443.00      833.56    289.85 o 
 -21   0  22        7.40       33.84    245.73 o 
 -20   0  22      252.30      399.22    246.42 o 
 -19   0  22        0.69       44.35    318.73 o 
 -18   0  22      420.86      435.65    216.26 o 
 -17   0  22       49.93        8.16    185.87 o 
 -16   0  22      599.63      748.73    183.75 o 
 -15   0  22        5.25       48.79    193.78 o 
 -14   0  22     1248.47     1319.69    201.29 o 
 -13   0  22        0.31       19.71     88.00 o 
 -12   0  22        1.45       20.03    193.89 o 
 -11   0  22       11.26       43.56     76.71 o 
 -10   0  22        8.03     -118.46    251.65 o 
  -9   0  22      147.13       34.99    270.61 o 
  -8   0  22     2055.77     2498.08    246.85 o 
 -22   1  22       14.00      -92.63    296.59 o 
 -21   1  22        4.56      -92.87    193.32 o 
 -20   1  22       68.62       60.70    181.23 o 
 -19   1  22       76.66      186.53    143.74 o 
 -18   1  22       36.85       48.66     56.40 o 
 -17   1  22      178.36       46.41    149.96 o 
 -16   1  22      168.44       94.47    147.41 o 
 -15   1  22       16.74       17.58    141.20 o 
 -14   1  22       12.28      -94.08    194.29 o 
 -13   1  22        4.82       27.59    152.85 o 
 -12   1  22       44.85       62.96    168.69 o 
 -11   1  22       43.58       86.47    188.47 o 
 -10   1  22      117.33      -43.14    125.24 o 
  -9   1  22      139.28      231.90    164.17 o 
  -2   1  22      162.13       40.62    389.09 o 
  -1   1  22        2.24      221.88    429.25 o 
   0   1  22       25.61      144.20    450.70 o 
   1   1  22       11.85      116.01    461.54 o 
 -21   2  22       49.18      185.36    256.12 o 
 -20   2  22       16.94      108.03    195.06 o 
 -19   2  22        0.06       -1.78    191.81 o 
 -18   2  22       29.54      -65.80    212.29 o 
 -17   2  22       23.61     -125.62    273.73 o 
 -16   2  22        2.24      243.58    247.92 o 
 -15   2  22        2.85      -16.05    238.72 o 
 -14   2  22        9.20       15.67    240.24 o 
 -13   2  22       11.26       66.72    235.13 o 
 -12   2  22        0.86      -95.91    227.77 o 
 -11   2  22       41.54       10.17    308.33 o 
  -5   2  22       10.18       21.34    421.26 o 
  -4   2  22        2.86      -28.77    436.54 o 
  -3   2  22        5.08      -29.03    327.15 o 
  -2   2  22        0.49       69.42    316.17 o 
  -1   2  22      122.74      299.92    343.10 o 
   0   2  22        2.66       43.35    370.56 o 
 -20   3  22       20.29     -326.21    542.84 o 
 -19   3  22      187.66      128.54    342.15 o 
 -18   3  22       66.87        3.53    353.81 o 
 -17   3  22       14.31      -15.41    337.84 o 
 -16   3  22       24.41      -25.79    299.83 o 
 -15   3  22       62.28       92.75    292.61 o 
 -14   3  22        2.72       42.46    415.75 o 
 -13   3  22       91.77       11.30    410.72 o 
  -8   3  22        0.09      -57.63    451.16 o 
  -7   3  22        7.85      242.90    344.43 o 
  -6   3  22       10.27      -35.79    351.55 o 
  -5   3  22      326.98      240.37    372.30 o 
  -4   3  22      165.49      237.71    360.64 o 
  -3   3  22       21.32      232.33    391.22 o 
  -2   3  22        2.71      -86.52    389.18 o 
 -18   4  22       30.58     -218.17    550.82 o 
 -17   4  22        6.72     -177.29    380.89 o 
 -16   4  22      124.33      115.44    563.10 o 
 -15   4  22        1.66      139.27    516.34 o 
 -11   4  22        0.85      -66.39    585.15 o 
 -10   4  22       34.21       55.11    374.48 o 
  -9   4  22       18.09      159.19    403.25 o 
  -8   4  22      284.45      128.67    405.72 o 
  -7   4  22        0.13      261.78    416.01 o 
  -6   4  22        3.93      -21.72    408.95 o 
  -5   4  22        9.10      -25.76    416.18 o 
 -21   1  23       72.21      142.19    433.09 o 
 -20   1  23       73.46       40.10    188.83 o 
 -19   1  23       90.64       71.93    146.29 o 
 -18   1  23       12.40      -65.27    151.20 o 
 -17   1  23        2.86       27.37    162.67 o 
 -16   1  23        7.79      -15.53    157.13 o 
 -15   1  23      164.23      133.21    154.73 o 
 -14   1  23       46.04      206.44    171.80 o 
 -13   1  23       57.24      114.21    225.93 o 
 -12   1  23      141.44      144.69    202.72 o 
 -11   1  23       29.55       16.55    137.85 o 
 -10   1  23      109.49       33.89    324.78 o 
 -20   2  23       23.50      170.57    479.77 o 
 -19   2  23      568.65      692.44    244.97 o 
 -18   2  23        1.25       33.48    200.50 o 
 -17   2  23      183.27      390.00    284.26 o 
 -16   2  23        0.91       19.55    286.21 o 
 -15   2  23        2.52     -233.94    268.58 o 
 -14   2  23        0.97      139.51    268.56 o 
 -13   2  23       10.08      -33.28    259.15 o 
 -12   2  23       23.32      109.94    273.71 o 
  -3   2  23      281.83      504.04    533.02 o 
  -2   2  23        5.75       54.22    492.83 o 
 -19   3  23      121.32      322.89    549.98 o 
 -18   3  23        0.42       51.98    204.88 o 
 -17   3  23       45.24      -29.31    343.30 o 
 -16   3  23        1.45      145.10    384.98 o 
 -15   3  23        2.93       58.84    331.38 o 
 -14   3  23        1.52      112.96    440.48 o 
  -7   3  23        0.64     -210.46    511.83 o 
  -6   3  23        5.35       40.09    524.09 o 
  -5   3  23      210.27      230.03    385.35 o 
 -10   4  23      148.45      292.71    632.60 o 
  -9   4  23       59.61      352.46    633.90 o 
 -19   0  24       50.67       84.80    280.82 o 
 -18   0  24      138.64      125.14    251.32 o 
 -17   0  24       15.02       49.87    208.49 o 
 -16   0  24       38.29      -67.67    227.56 o 
 -15   0  24       40.65       22.03    240.19 o 
 -14   0  24      705.67      640.26    236.12 o 
 -13   0  24       26.42       12.22    196.33 o 
 -12   0  24       44.61      -73.48    241.84 o 
 -11   0  24        0.30      223.74    226.47 o 
 -10   0  24       66.66       79.59    241.12 o 
 -19   1  24       13.74       -4.37    122.58 o 
 -18   1  24       46.01       58.56    189.54 o 
 -17   1  24       52.43      -47.95    195.43 o 
 -16   1  24      133.73      192.43    197.26 o 
 -15   1  24      105.59       79.01    183.11 o 
 -14   1  24       22.54       70.51    217.37 o 
 -13   1  24       25.69      133.12    177.11 o 
 -12   1  24       43.42     -160.84    321.99 o 
 -11   1  24        7.37       56.73    360.37 o 
 -19   2  24        1.33      172.15    236.31 o 
 -18   2  24        8.76      404.92    372.87 o 
 -17   2  24      267.36      414.65    319.64 o 
 -16   2  24        0.03     -118.52    413.03 o 
 -15   2  24        9.69     -161.69    299.51 o 
 -14   2  24       10.81     -111.56    308.92 o 
 -13   2  24      323.35      596.26    433.37 o 
 -17   3  24        5.49       25.40    379.41 o 
 -16   3  24        1.93      129.55    373.79 o 
 -15   3  24        1.66     -254.57    508.08 o 
 -18   1  25       49.56        4.42    419.93 o 
 -17   1  25       24.41      144.17    318.68 o 
 -16   1  25      147.47      216.20    187.37 o 
 -15   1  25       41.44       88.08    203.85 o 
 -14   1  25       28.66       16.85    197.16 o 
 -13   1  25       55.88      132.86    296.14 o 
 -12   1  25       82.29     1005.70    455.29 o 
 -17   2  25      160.36      -15.17    520.86 o 
 -16   2  25        0.74      -33.67    341.25 o 
 -15   2  25        0.32       81.11    336.36 o 
 -15   0  26        0.84       41.39    294.75 o 
 -14   0  26      198.54      197.80    245.71 o 
 -13   0  26       29.83      232.54    311.36 o 
 -12   0  26      739.59     1203.94    328.38 o 
                                                 
